# Supplementary material for: Identification of complex III, NQR, and SDH as primary bioenergetic enzymes during the stationary phase of Pseudomonas aeruginosa cultured in urine-like conditions
Source: Front Microbiol. 2024 Feb 21;15:1347466. doi: 10.3389/fmicb.2024.1347466 (PMC10926992; doi:10.3389/fmicb.2024.1347466)
Supplement: Supplementary file 1 [file Table_1.xlsx]

## Sheet: Data_S2_Protein
Protein ID	Locus_Tag	## Accession	Provided_UniProt_Accessions	UniProtKB Accession	UniProtKB ID	Enzyme_Classification_Number	KEGG_Ortholog	KEGG_Pathways	Protein_Annotation	Gene_Length	Gene_Name	MW (kDa)	PseudoCAP	GO_Term	CumulativePartialPeptideSequences				AverageSequenceCoverage
															AUM_log	AUM_sta	LB_log	LB_sta	AUM_log	AUM_sta	LB_log	LB_sta
1	PA0001	NP_064721	A0A0C7CWT1	Q9I7C5	DNAA_PSEAE	N/A	K02313	Two-component system	chromosome replication initiator DnaA	514	dnaA	57.7	DNA replication recombination modification and repair	ATP binding,DNA replication initiation,regulation of DNA replication,DNA replication,DNA binding,DNA replication origin binding,sequence-specific DNA binding	7	10	10	3	0.3	0.31	0.31	0.09
2	PA0002	NP_064722	A0A071L3Z9	Q9I7C4	DPO3B_PSEAE	N/A	K02338	N/A	DNA polymerase III subunit beta	367	dnaN	40.7	DNA replication recombination modification and repair,Purine metabolism,Pyrimidine metabolism	DNA binding,DNA-directed DNA polymerase activity,DNA replication,3'-5' exonuclease activity,DNA polymerase III complex,DNA strand elongation involved in DNA replication	3	7	4	10	0.14	0.39	0.17	0.51
3	PA0003	NP_064723	A0A071L3B9;A0A8G7FEQ7	Q9I7C3	RECF_PSEAE	N/A	K03629	N/A	DNA replication and repair protein RecF	369	recF	41.5	DNA replication recombination modification and repair	single-stranded DNA binding,ATP binding,DNA repair,DNA synthesis involved in DNA repair,response to UV	2	1	0	0	0.07	Could Not Be Accurately Determined	0	0
4	PA0004	NP_064724	A0A8B4ZTL4;A0A8F9J8T2;A0A8G5D058	Q9I7C2	GYRB_PSEAE	N/A	K02470	N/A	DNA gyrase subunit B	806	gyrB	90.2	DNA replication recombination modification and repair	chromosome,ATP binding,DNA topological change,response to drug,transcription, DNA-templated,DNA-templated transcription,DNA binding,DNA topoisomerase type II (double strand cut, ATP-hydrolyzing) activity	45	7	34	2	1.1	0.17	0.69	0.06
5	PA0005	NP_064725	A0A8A9AUD6;A0A8G6Z2P4	Q9I7C1	Q9I7C1_PSEAE	N/A	K00655	Glycerolipid metabolism;Glycerophospholipid metabolism;Metabolic pathways;Biosynthesis of secondary metabolites	lysophosphatidic acid acyltransferase	257	lptA	28.7	Fatty acid and phospholipid metabolism,phospholipid biosynthesis	transferase activity, transferring acyl groups,acyltransferase activity,lysophosphatidic acid acyltransferase activity,phospholipid biosynthetic process	3	7	3	3	0.23	0.54	0.18	0.23
6	PA0008	NP_064728	A0A0A8RB82	Q9I7B8	SYGB_PSEAE	6.1.1.14	K01879	N/A	glycine--tRNA ligase subunit beta	684	glyS	74	Amino acid biosynthesis and metabolism,Aminoacyl-tRNA biosynthesis,Glycine, serine and threonine metabolism,Translation post translation modification degradation	nucleotide binding,glycine-tRNA ligase activity,ATP binding,cytoplasm,glycyl-tRNA aminoacylation,arginine-tRNA ligase activity,arginyl-tRNA aminoacylation,cellular amino acid metabolic process,cellular protein metabolic process	0	1	2	1	0	0.03	0.04	0.03
7	PA0009	NP_064729	A0A072ZS90	Q9I7B7	SYGA_PSEAE	6.1.1.14	K01878	N/A	glycine--tRNA ligase subunit alpha	315	glyQ	36.1	Amino acid biosynthesis and metabolism,Aminoacyl-tRNA biosynthesis,Glycine, serine and threonine metabolism,Translation post translation modification degradation	nucleotide binding,glycine-tRNA ligase activity,ATP binding,cytoplasm,glycyl-tRNA aminoacylation,cellular amino acid metabolic process,cellular protein metabolic process	0	0	1	0	0	0	0.04	0
8	PA0011	NP_248701	V6AQ57	Q9I7B5	Q9I7B5_PSEAE	N/A	K02517	Lipopolysaccharide biosynthesis;Metabolic pathways	lipid A biosynthesis lauroyl acyltransferase	295	htrB1	33	Adaptation protection,Antibiotic resistance and susceptibility,Cell wall LPS capsule,Lipopolysaccharide biosynthesis	integral component of membrane,transferase activity,cellular response to heat,cellular response to osmotic stress,cellular response to antibiotic,transferase activity, transferring acyl groups other than amino-acyl groups,acyltransferase activity, transferring groups other than amino-acyl groups,lipid A biosynthetic process	3	4	7	3	0.16	0.19	0.31	0.15
9	PA0016	NP_248706	A0A0A8RAU5	Q9I7B0	Q9I7B0_PSEAE	N/A	K03499	N/A	potassium transporter inner membrane associated protein	457	trkA	49.9	Transport of small molecules	potassium ion transport,cation transmembrane transporter activity,plasma membrane,potassium ion transmembrane transporter activity,transport	3	2	6	1	0.09	0.07	0.22	0.05
10	PA0017	NP_248707	A0A241XPC4;A0A8F9JTV7	Q9I7A9	RSMB_PSEAE	2.1.1.176	K03500	N/A	Ribosomal RNA small subunit methyltransferase B	434		47.2	Hypothetical unclassified unknown	RNA methylation,RNA binding,regulation of transcription, DNA-templated,regulation of DNA-templated transcription,methyltransferase activity,rRNA processing,rRNA methyltransferase activity	0	0	1	1	0	0	0.05	0.03
11	PA0018	NP_248708	A0A7M2ZRZ0	O85732	FMT_PSEAE	2.1.2.9	K00604	One carbon pool by folate;Metabolic pathways	methionyl-tRNA formyltransferase	314	fmt	33	Amino acid biosynthesis and metabolism,Aminoacyl-tRNA biosynthesis,Methionine metabolism,One carbon pool by folate,Translation post translation modification degradation	biosynthetic process,hydroxymethyl-, formyl- and related transferase activity,catalytic activity,methionyl-tRNA formyltransferase activity,regulation of transmembrane transporter activity,conversion of methionyl-tRNA to N-formyl-methionyl-tRNA	0	0	1	0	0	0	0.07	0
12	PA0019	NP_248709	A0A072ZS98	Q9I7A8	DEF_PSEAE	3.5.1.88	K01462	N/A	peptide deformylase	168	def	19.4	Translation post translation modification degradation	peptide deformylase activity,cellular protein metabolic process	0	0	1	0	0	0	0.08	0
13	PA0020	NP_248710	A0A072ZH08	Q9I7A7	Q9I7A7_PSEAE	N/A	N/A	N/A	hypothetical protein PA0020	341	tsaP	37.6	Hypothetical unclassified unknown	peptidoglycan binding	0	0	5	2	0	0	0.19	0.13
14	PA0023	NP_248713	A0A8G4IQJ6	P43903	QOR_PSEAE	N/A	K00344	N/A	oxygen-dependent quinone oxidoreductase	325	qor	35.1	Energy metabolism	oxidoreductase activity,L-lactate dehydrogenase activity,generation of precursor metabolites and energy	0	0	0	1	0	0	0	0.09
15	PA0024	NP_248714	A0A071KXF5	P43898	HEM6_PSEAE	1.3.3.3	K00228	Porphyrin metabolism;Metabolic pathways;Biosynthesis of secondary metabolites;Biosynthesis of cofactors	coproporphyrinogen III oxidase	305	hemF	34.8	Biosynthesis of cofactors, prosthetic groups and carriers,Porphyrin and chlorophyll metabolism	porphyrin-containing compound biosynthetic process,chlorophyll metabolic process,obsolete cofactor biosynthetic process,coproporphyrinogen oxidase activity	0	0	0	1	0	0	0	0.04
16	PA0035	NP_248725	A0A8G2Y8M1	P07344	TRPA_PSEAE	N/A	K01695	Glycine, serine and threonine metabolism;Phenylalanine, tyrosine and tryptophan biosynthesis;Metabolic pathways;Biosynthesis of secondary metabolites;Biosynthesis of amino acids	tryptophan synthase subunit alpha	268	trpA	28.5	Amino acid biosynthesis and metabolism,Phenylalanine, tyrosine and tryptophan biosynthesis	tryptophan metabolic process,tryptophan biosynthetic process,tryptophan biosynthetic process,cellular amino acid metabolic process,tryptophan biosynthetic process,tryptophan synthase activity	1	1	0	1	0.05	0.05	0	0.05
17	PA0040	NP_248730	A0A8G3ZSQ7	Q9I792	Q9I792_PSEAE	N/A	K07326	Pertussis	hypothetical protein PA0040	562		63.2	Hypothetical unclassified unknown	protein transport	0	2	5	0	0	0.06	0.12	0
18	PA0041	NP_248731	A0A8A9AAM5;A0A8G7H0Q4	Q9I791	Q9I791_PSEAE	N/A	K15125	Pertussis	hemagglutinin	3535		361.6	Secreted factors (toxins, enzymes, alginate)	tRNA-specific ribonuclease activity	0	2	1	0	0	0.01	0	0
19	PA0044	NP_248734	A0A241XGY9	Q9I788	Q9I788_PSEAE	N/A	K16636	N/A	exoenzyme T	457	exoT	48.5	Secreted factors (toxins, enzymes, alginate),Type III Secretion	GTPase activator activity,extracellular region	1	1	0	0	Could Not Be Accurately Determined	Could Not Be Accurately Determined	0	0
20	PA0045	NP_248735	A0A8G2YQD5	Q9I787	Q9I787_PSEAE	N/A	N/A	N/A	hypothetical protein PA0045	228		24.4	Hypothetical unclassified unknown	outer membrane-bounded periplasmic space	4	0	6	0	0.23	0	0.42	0
21	PA0047	NP_248737	A0A8G4A735	Q9I785	Q9I785_PSEAE	N/A	N/A	N/A	hypothetical protein PA0047	169		17.5	Hypothetical unclassified unknown	#N/A	0	0	1	0	0	0	0.12	0
22	PA0064	NP_248754	A0A069QKV7	Q9I768	Q9I768_PSEAE	N/A	N/A	N/A	hypothetical protein PA0064	327		35.5	Hypothetical unclassified unknown	#N/A	1	1	1	1	0.05	0.05	0.05	0.05
23	PA0070	NP_248760	A0A367M0Q0;A0A8G4KTZ7	Q9I762	Q9I762_PSEAE	N/A	N/A	N/A	hypothetical protein PA0070	304	tagQ1	31.7	Hcp secretion island I (HSI-I) type VI secretion system,Membrane proteins,Protein secretion export apparatus	#N/A	30	26	13	21	1.84	1.47	0.68	1.24
24	PA0071	NP_248761	A0A8B4ZW95	Q9I761	Q9I761_PSEAE	N/A	N/A	N/A	hypothetical protein PA0071	570	tagR1	61.9	Hcp secretion island I (HSI-I) type VI secretion system,Protein secretion export apparatus	#N/A	0	0	4	0	0	0	0.13	0
25	PA0073	NP_248763	A0A8G6KW94	Q9I759	Q9I759_PSEAE	N/A	K02003	N/A	ABC transporter ATP-binding protein	239	tagT1	26	Hcp secretion island I (HSI-I) type VI secretion system,Protein secretion export apparatus,Transport of small molecules	ATP binding	1	1	2	1	0.08	0.08	0.15	0.08
26	PA0074	NP_248764	A0A0H2ZKT3;A0A5E5RAP3;C6JW53;C6JW54	Q9I758	Q9I758_PSEAE	2.7.11.1	K11912	N/A	serine/threonine protein kinase PpkA	1032	ppkA	110	Adaptation protection,Protein secretion export apparatus,Translation post translation modification degradation	protein kinase activity,ATP binding,protein phosphorylation,positive regulation of protein secretion,protein serine/threonine kinase activity	10	2	26	21	0.11	0.04	0.22	0.1
27	PA0075	NP_248765	C6JW52	Q9I757	Q9I757_PSEAE	N/A	K11915	N/A	serine/threonine phosphatase	242	pppA	25.9	Protein secretion export apparatus,Putative enzymes	protein dephosphorylation,negative regulation of protein secretion,protein serine/threonine phosphatase activity	4	4	3	3	Could Not Be Accurately Determined	Could Not Be Accurately Determined	Could Not Be Accurately Determined	Could Not Be Accurately Determined
28	PA0077	NP_248767	A0A7M3B043;A0A8G1V6V2;A0A8G7BTN0	Q9I755	Q9I755_PSEAE	N/A	K11891	N/A	type VI secretion protein IcmF	1101	icmF1	121.5	Hcp secretion island I (HSI-I) type VI secretion system,Protein secretion export apparatus	#N/A	19	10	58	10	0.26	0.15	0.71	0.17
29	PA0078	NP_248768	A0A8G3VXV6	Q9I754	Q9I754_PSEAE	N/A	K11892	N/A	hypothetical protein PA0078	449	tssL1	49	Hcp secretion island I (HSI-I) type VI secretion system,Protein secretion export apparatus	#N/A	1	3	10	2	0.04	0.1	0.3	0.1
30	PA0079	NP_248769	A0A069QKX2	Q9I753	Q9I753_PSEAE	N/A	K11893	N/A	hypothetical protein PA0079	444	tssK1	48.3	Hcp secretion island I (HSI-I) type VI secretion system,Protein secretion export apparatus	#N/A	0	0	2	0	0	0	0.09	0
31	PA0080	NP_248770	A0A069QCR5	Q9I752	Q9I752_PSEAE	N/A	K11906	N/A	hypothetical protein PA0080	154	tssJ1	16.9	Hcp secretion island I (HSI-I) type VI secretion system,Protein secretion export apparatus	#N/A	2	2	1	1	0.36	0.36	0.21	0.21
32	PA0081	NP_248771	A0A0A8RAR0	Q9I751	Q9I751_PSEAE	N/A	K11913	N/A	Fha domain-containing protein	497	fha1	53.3	Protein secretion export apparatus	protein binding	0	0	2	0	0	0	0.05	0
33	PA0082	NP_248772	A0A0H2ZK28	Q9I750	Q9I750_PSEAE	N/A	K11902	N/A	hypothetical protein PA0082	344	tssA1	36.6	Hcp secretion island I (HSI-I) type VI secretion system,Protein secretion export apparatus	type VI protein secretion system complex,protein binding,identical protein binding	1	0	2	0	0.03	0	0.06	0
34	PA0083	NP_248773	A0A072ZG09	Q9I749	Q9I749_PSEAE	N/A	K11901	N/A	hypothetical protein PA0083	172	tssB1	18.8	Hcp secretion island I (HSI-I) type VI secretion system,Protein secretion export apparatus	#N/A	0	1	1	1	0	0.07	0.09	0.07
35	PA0084	NP_248774	A0A072ZSF3;A0A8G2QI40	Q9I748	Q9I748_PSEAE	N/A	K11900	N/A	hypothetical protein PA0084	498	tssC1	55.8	Hcp secretion island I (HSI-I) type VI secretion system,Protein secretion export apparatus	#N/A	5	1	9	2	0.23	0.04	0.4	0.04
36	PA0085	NP_248775	A0A069QCS0	Q9I747	HCP1_PSEAE	N/A	K11903	N/A	protein secretion apparatus assembly protein	162	hcp1	17.4	Secreted factors (toxins, enzymes, alginate)	#N/A	0	0	4	1	0	0	0.36	0.1
37	PA0086	NP_248776	A0A0H2ZK14	Q9I746	Q9I746_PSEAE	N/A	K11898	N/A	hypothetical protein PA0086	281	tagJ1	30.4	Hcp secretion island I (HSI-I) type VI secretion system,Protein secretion export apparatus	protein binding	0	0	0	1	0	0	0	0.05
38	PA0090	NP_248780	A0A4P0TIB3;A0A509JES8;A0A8G2JKD6;A0A8G2YZ44;A0A8G5GNU5;A0A8G6CXR6	Q9I742	CLPV1_PSEAE	N/A	K11907	N/A	secretion protein ClpV1	902	clpV1	98.7	Chaperones heatshock protein,Protein secretion export apparatus,Translation post translation modification degradation	ATP binding,ATPase activity,ATP hydrolysis activity	20	0	43	79	0.33	0	0.65	1.35
39	PA0102	NP_248792	A0A072ZH59	Q9I730	Q9I730_PSEAE	4.2.1.1	K01673	Nitrogen metabolism;Metabolic pathways	carbonic anhydrase	242	psCA1	26.6	Adaptation protection,Central intermediary metabolism	carbonate dehydratase activity,zinc ion binding	2	0	0	1	0.21	0	0	0.07
40	PA0105	NP_248795	A0A069QCU5	Q9I727	Q9I727_PSEAE	7.1.1.9	K02275	Oxidative phosphorylation;Metabolic pathways	cytochrome C oxidase subunit II	374	coxB	42.2	Energy metabolism	cytochrome-c oxidase activity,integral component of membrane,electron transport chain,electron transfer activity,heme binding,oxidoreductase activity,copper ion binding,membrane	0	3	0	0	0	0.14	0	0
41	PA0114	NP_248804	A0A071KX54;A0A2R3IQD7	Q9I718	Q9I718_PSEAE	N/A	K07152	N/A	cytochrome c oxidase assembly protein SenC	211	senC	23	Hypothetical unclassified unknown	#N/A	4	1	4	4	0.42	0.19	0.36	0.43
42	PA0118	NP_248808	A0A8G7PP91	Q9I714	Q9I714_PSEAE	N/A	N/A	N/A	hypothetical protein PA0118	195		21.5	Putative enzymes	oxidoreductase activity,2-hydroxychromene-2-carboxylate isomerase activity,naphthalene catabolic process	3	1	0	2	0.26	0.05	0	0.13
43	PA0119	NP_248809	A0A0A8R9B9	Q9I713	DCTA1_PSEAE	N/A	K11103	Two-component system	C4-dicarboxylate transporter DctA	449		47.4	Transport of small molecules	symporter activity,integral component of membrane,dicarboxylic acid transport	1	1	1	0	0.02	0.02	0.02	0
44	PA0121	NP_248811	A0A2U2XZ19	Q9I711	Q9I711_PSEAE	N/A	N/A	N/A	hypothetical protein PA0121	244		26.4	Hypothetical unclassified unknown	DNA-binding transcription factor activity,regulation of transcription, DNA-templated,regulation of DNA-templated transcription	0	0	1	0	0	0	0.06	0
45	PA0123	NP_248813	A0A8G7A8F5	Q9I709	Q9I709_PSEAE	N/A	N/A	N/A	transcriptional regulator	302		33.4	Transcriptional regulators	DNA-binding transcription factor activity,regulation of transcription, DNA-templated,regulation of DNA-templated transcription	1	1	0	0	0.08	0.08	0	0
46	PA0126	NP_248816	A0A0A8RAT6	Q9I706	Q9I706_PSEAE	N/A	N/A	N/A	hypothetical protein PA0126	206		22.4	Hypothetical unclassified unknown	#N/A	5	2	8	4	0.4	0.15	0.65	0.34
47	PA0127	NP_248817	A0A0H2ZK60	Q9I705	Q9I705_PSEAE	N/A	N/A	N/A	hypothetical protein PA0127	166		17.6	Hypothetical unclassified unknown	response to desiccation	0	0	0	2	0	0	0	0.35
48	PA0129	NP_248819	A0A072ZG39	Q9I703	BAUD_PSEAE	N/A	K11735	N/A	gamma-aminobutyrate permease	475	bauD	51.3	Beta-alanine catabolism,Carbon compound catabolism,Transport of small molecules	membrane,transmembrane transport,gamma-aminobutyric acid transmembrane transporter activity,gamma-aminobutyric acid transport,integral component of membrane,beta-alanine biosynthetic process	0	1	0	0	0	0.02	0	0
49	PA0136	NP_248826	A0A8G4YPV4	Q9I6Z6	Q9I6Z6_PSEAE	N/A	K23537	N/A	ABC transporter ATP-binding protein	523		55.8	Transport of small molecules	ATP binding	1	0	0	0	Could Not Be Accurately Determined	0	0	0
50	PA0139	NP_248829	A0A072ZH89;A0A8G3CNF5	Q9I6Z3	Q9I6Z3_PSEAE	1.11.1.26	K24119	N/A	alkyl hydroperoxide reductase	187	ahpC	20.5	Adaptation protection	response to oxidative stress,peroxiredoxin activity,antioxidant activity,oxidoreductase activity,response to stimulus	2	3	13	17	0.22	0.28	1.08	1.34
51	PA0141	NP_248831	Q8GCQ3	Q9I6Z1	Q9I6Z1_PSEAE	2.7.4.-	K22468	Oxidative phosphorylation	hypothetical protein PA0141	298		34.4	Hypothetical unclassified unknown	phosphorus metabolic process,polyphosphate kinase activity	6	2	19	16	0.29	0.12	0.85	0.76
52	PA0155	NP_248845	A0A072ZG59	Q9I6X7	Q9I6X7_PSEAE	N/A	K02624	N/A	transcriptional regulator PcaR	279	pcaR	30.6	Aromatic compound catabolism,Carbon compound catabolism,Transcriptional regulators	DNA binding,positive regulation of transcription, DNA-templated,positive regulation of DNA-templated transcription,3,4-dihydroxybenzoate metabolic process,regulation of transcription, DNA-templated,regulation of DNA-templated transcription,carbon utilization,cellular catabolic process	1	0	0	0	0.04	0	0	0
53	PA0156	NP_248846	A0A072ZSL2	Q9I6X6	Q9I6X6_PSEAE	N/A	K21136	N/A	resistance-nodulation-cell division (RND) efflux membrane fusion protein	383	triA	40.4	Antibiotic resistance and susceptibility,Membrane proteins	membrane,transmembrane transporter activity,transmembrane transport	0	3	3	5	0	0.13	0.14	0.29
54	PA0157	NP_248847	A0A077JP41	Q9I6X5	Q9I6X5_PSEAE	N/A	K21137	N/A	resistance-nodulation-cell division (RND) efflux membrane fusion protein	356	triB	38.3	Antibiotic resistance and susceptibility,Membrane proteins	membrane,transmembrane transporter activity,transmembrane transport	1	3	3	5	0.03	0.11	0.14	0.24
55	PA0158	NP_248848	A0A7M3B0Q6	Q9I6X4	Q9I6X4_PSEAE	N/A	K21134	N/A	resistance-nodulation-cell division (RND) efflux transporter	1015	triC	111.9	Antibiotic resistance and susceptibility,Transport of small molecules	membrane,transmembrane transporter activity,transmembrane transport	1	6	6	8	0.01	0.11	0.09	0.11
56	PA0162	NP_248852	A0A0K3A909	Q9I6X0	Q9I6X0_PSEAE	N/A	N/A	N/A	histidine porin OpdC	444	opdC	48.9	Membrane proteins,Transport of small molecules	integral component of membrane	0	0	5	0	0	0	0.18	0
57	PA0165	NP_248855	A0A069QCM7	Q9I6W7	Q9I6W7_PSEAE	N/A	N/A	N/A	hypothetical protein PA0165	278		31.4	Hypothetical unclassified unknown	cell outer membrane	0	0	1	0	0	0	0.06	0
58	PA0172	NP_248862	A0A485GYA3;A0A8G2NA56	Q9I6W0	Q9I6W0_PSEAE	N/A	N/A	N/A	hypothetical protein PA0172	663	siaA	74	Motility	signal transduction,integral component of membrane,protein serine/threonine phosphatase activity	5	1	1	0	0.08	0.02	Could Not Be Accurately Determined	0
59	PA0173	NP_248863	A0A8G3QMN8	Q9I6V9	CHEB2_PSEAE	N/A	K03412	Two-component system	chemotaxis response regulator protein-glutamate methylesterase	349		37.3	Adaptation protection,Chemotactic transducer (MCP),Chemotaxis,Chemotaxis	phosphorelay response regulator activity,phosphorelay signal transduction system,cytoplasm,chemotaxis,protein-glutamate methylesterase activity	0	1	0	1	0	Could Not Be Accurately Determined	0	0.01
60	PA0175	NP_248865	A0A8G2RPP0	Q9I6V7	CHER2_PSEAE	N/A	K00575	Two-component system	chemotaxis protein methyltransferase	280	cheR2	32	Adaptation protection,Chemotaxis,Chemotaxis,Transcriptional regulators,Two-component System	S-adenosylmethionine-dependent methyltransferase activity	0	0	0	1	0	0	0	0.05
61	PA0176	NP_248866	A0A8G5AD96;A0A8I0ZND0	Q9I6V6	Q9I6V6_PSEAE	N/A	K03406	Two-component system	aerotaxis transducer Aer2	679		72.6	Adaptation protection,Chemotactic transducer (MCP),Chemotaxis,Chemotaxis	signal transduction,membrane,integral component of membrane,transmembrane signaling receptor activity,chemotaxis,aerotaxis	0	0	1	5	0	0	0.03	0.12
62	PA0178	NP_248868	A0A444LZ32;A0A7L5F063	Q9I6V4	Q9I6V4_PSEAE	2.7.13.3	K03407	Two-component system	two-component sensor	639		68.9	Adaptation protection,Chemotaxis,Chemotaxis,Two component regulatory systems,Two-component System	phosphorelay signal transduction system,phosphorelay sensor kinase activity,protein histidine kinase activity,cytoplasm,chemotaxis,signal transduction,phosphorylation,transferase activity, transferring phosphorus-containing groups	0	0	0	2	0	0	0	0.03
63	PA0179	NP_248869	A0A072ZHB7	Q9I6V3	Q9I6V3_PSEAE	N/A	K03413	Two-component system	two-component response regulator	121		13.1	Adaptation protection,Chemotaxis,Chemotaxis,Two component regulatory systems,Two-component System	phosphorelay signal transduction system	0	0	0	1	0	0	0	0.17
64	PA0180	NP_248870	A0A8F9Y3N1	Q9I6V2	Q9I6V2_PSEAE	N/A	K03406	Two-component system	trichloroethylene chemotactic transducer CttP	390	cttP	42.8	Adaptation protection,Chemotactic transducer (MCP),Chemotaxis,Chemotaxis	signal transduction,membrane,transmembrane signaling receptor activity,chemotaxis	1	2	4	4	0.04	0.07	0.13	0.17
65	PA0187	NP_248877	A0A0A8RBR1	Q9I6U7	Q9I6U7_PSEAE	N/A	N/A	N/A	hypothetical protein PA0187	271		30.1	Hypothetical unclassified unknown	oxidoreductase activity	0	0	0	1	0	0	0	0.04
66	PA0195	NP_248885	A0A8F8R7Y9	Q14T74	Q14T74_PSEAE	N/A	K00324	Nicotinate and nicotinamide metabolism;Metabolic pathways	NAD(P) transhydrogenase subunit alpha	372	pntAA	38.6	Energy metabolism,Transport of small molecules	generation of precursor metabolites and energy,transport	2	0	0	1	0.08	0	0	0.03
67	PA0196	NP_248887	A0A072ZSP2	Q9I6T9	Q9I6T9_PSEAE	7.1.1.1	K00325	Nicotinate and nicotinamide metabolism;Metabolic pathways	pyridine nucleotide transhydrogenase subunit beta	478	pntB	49.9	Energy metabolism,Nicotinate and nicotinamide metabolism,Transport of small molecules	NAD(P)+ transhydrogenase (AB-specific) activity,integral component of membrane,NADP binding	1	1	0	1	0.05	0.03	0	0.05
68	PA0203	NP_248894	A0A8G6XIE1	Q9I6T5	Q9I6T5_PSEAE	N/A	K11069	N/A	ABC transporter	344		37.9	Transport of small molecules	polyamine transport,polyamine binding,periplasmic space	0	1	0	0	0	Could Not Be Accurately Determined	0	0
69	PA0214	NP_248905	A0A8G5RDI2	Q9I6S4	Q9I6S4_PSEAE	N/A	K13935	N/A	acyl transferase	310		32.7	Carbon compound catabolism	transferase activity	0	0	1	0	0	0	0.03	0
70	PA0217	NP_248908	A0A6A9K4Q5	Q9I6S1	Q9I6S1_PSEAE	N/A	K13928	N/A	transcriptional regulator	309		34.6	Transcriptional regulators	DNA-binding transcription factor activity,regulation of transcription, DNA-templated,regulation of DNA-templated transcription	1	0	0	0	0.03	0	0	0
71	PA0236	NP_248927	A0A072ZGC4	Q9I6Q2	Q9I6Q2_PSEAE	N/A	K13641	N/A	transcriptional regulator	259		28	Transcriptional regulators	DNA binding,regulation of transcription, DNA-templated,regulation of DNA-templated transcription	1	1	0	2	0.05	0.05	0	0.13
72	PA0250	NP_248941	A0A8G2RE86	Q9I6N9	Q9I6N9_PSEAE	N/A	N/A	N/A	hypothetical protein PA0250	144		15.7	Hypothetical unclassified unknown	#N/A	0	0	0	1	0	0	0	0.14
73	PA0257	NP_248948	A0A8F9JN90	Q9I6N2	Q9I6N2_PSEAE	N/A	K07497	N/A	hypothetical protein PA0257	263		30.6	Related to phage, transposon, or plasmid	nucleic acid binding,DNA integration	0	0	1	0	0	0	0.03	0
74	PA0262	NP_248953	A0A8G7PKJ9	Q9I6M7	Q9I6M7_PSEAE	N/A	K11904	N/A	hypothetical protein PA0262	1019	vgrG2b	113	Hypothetical unclassified unknown	protein secretion by the type VI secretion system,type VI protein secretion system complex	0	0	0	1	0	0	0	0.01
75	PA0265	NP_248956	A0A3M5DXN1;A0A8G3C3M6;A0A8G7FPK6	Q9I6M5	DAVD_PSEAE	N/A	K00135	Alanine, aspartate and glutamate metabolism;Lysine degradation;Tyrosine metabolism;Butanoate metabolism;Nicotinate and nicotinamide metabolism;Metabolic pathways;Microbial metabolism in diverse environments	glutarate-semialdehyde dehydrogenase DavD	483	davD	51.6	Amino acid biosynthesis and metabolism,Butanoate metabolism,Carbon compound catabolism,Central intermediary metabolism,Glutamate metabolism,Polyamine catabolism,Tyrosine metabolism	oxidoreductase activity, acting on the aldehyde or oxo group of donors, NAD or NADP as acceptor,oxidoreductase activity,succinate-semialdehyde dehydrogenase [NAD(P)+] activity,gamma-aminobutyric acid catabolic process	0	1	3	8	0	0.07	0.09	0.35
76	PA0266	NP_248957	A0A071KXF2	Q9I6M4	DAVT_PSEAE	N/A	K14268	Alanine, aspartate and glutamate metabolism;Lysine degradation;Butanoate metabolism;Metabolic pathways;Microbial metabolism in diverse environments	5-aminovalerate aminotransferase DavT	426	davT	45.2	Alanine and Aspartate metabolism,Amino acid biosynthesis and metabolism,Beta-Alanine metabolism,Butanoate metabolism,Carbon compound catabolism,Central intermediary metabolism,Glutamate metabolism,Polyamine catabolism,Propanoate metabolism	transaminase activity,pyridoxal phosphate binding,catalytic activity,4-aminobutyrate transaminase activity,gamma-aminobutyric acid metabolic process	1	2	5	4	0.05	0.06	0.19	0.14
77	PA0267	NP_248958	A0A8G6IVH4	Q9I6M3	Q9I6M3_PSEAE	N/A	N/A	N/A	hypothetical protein PA0267	399		43.3	Hypothetical unclassified unknown	phosphorelay signal transduction system	0	0	1	1	0	0	0.02	0.02
78	PA0269	NP_248960	A0A080VQI6	Q9I6M1	Q9I6M1_PSEAE	N/A	N/A	N/A	hypothetical protein PA0269	145		16.2	Hypothetical unclassified unknown	peroxiredoxin activity	1	1	0	1	0.1	0.1	0	0.1
79	PA0270	NP_248961	A0A1C7BN14	Q9I6M0	Q9I6M0_PSEAE	N/A	N/A	N/A	hypothetical protein PA0270	135		14.6	Hypothetical unclassified unknown	#N/A	0	0	0	2	0	0	0	Could Not Be Accurately Determined
80	PA0276	NP_248967	A0A077JPG8	Q9I6L4	Q9I6L4_PSEAE	N/A	N/A	N/A	hypothetical protein PA0276	171		18.6	Membrane proteins	#N/A	0	1	0	0	0	0.08	0	0
81	PA0277	NP_248968	A0A8G2RC53;A0A8G6H467	Q9I6L3	Q9I6L3_PSEAE	N/A	K07387	N/A	hypothetical protein PA0277	252		26.6	Hypothetical unclassified unknown	metalloendopeptidase activity,proteolysis,metallopeptidase activity	2	0	9	3	0.17	0	0.67	0.21
82	PA0280	NP_248971	A0A071LEU8;A0A072ZFC4	Q9I6L0	CYSA_PSEAE	N/A	K02045	Sulfur metabolism	sulfate.thiosulfate ABC transporter ATP-binding protein CysA	329	cysA	36.8	Transport of small molecules	ATP binding,sulfate transport,ATPase-coupled sulfate transmembrane transporter activity,ABC-type sulfate transporter activity,membrane,ATP-binding cassette (ABC) transporter complex,transport	24	22	2	7	1.5	1.53	0.08	0.49
83	PA0281	NP_248972	A0A069QBD9	Q9I6K9	Q9I6K9_PSEAE	N/A	K02047	Sulfur metabolism	sulfate transporter CysW	289	cysW	31.3	Membrane proteins,Transport of small molecules	sulfate transport,ATPase-coupled sulfate transmembrane transporter activity,ABC-type sulfate transporter activity,transmembrane transport,plasma membrane,transport,membrane	2	3	0	1	0.06	0.12	0	0.06
84	PA0282	NP_248973	A0A072ZRJ3	Q9I6K8	Q9I6K8_PSEAE	N/A	K02046	Sulfur metabolism	sulfate transporter CysT	272	cysT	29.3	Membrane proteins,Transport of small molecules	sulfate transport,ATPase-coupled sulfate transmembrane transporter activity,ABC-type sulfate transporter activity,transmembrane transport,plasma membrane,transport,membrane	3	4	0	3	0.12	0.19	0	0.17
85	PA0283	NP_248974	A0A2R3IMI3	Q9I6K7	Q9I6K7_PSEAE	N/A	K23163	Sulfur metabolism	sulfate-binding protein	332	sbp	36.4	Transport of small molecules	molecular carrier activity,sulfate transmembrane transport,transport	0	0	0	1	0	0	0	0.05
86	PA0285	NP_248976	A0A8G4N0R2	Q9I6K5	Q9I6K5_PSEAE	N/A	N/A	N/A	hypothetical protein PA0285	760	pipA	86.4	Membrane proteins	regulation of transcription, DNA-templated,regulation of DNA-templated transcription,protein binding,cyclic-guanylate-specific phosphodiesterase activity	3	3	10	0	0.07	0.07	0.22	0
87	PA0287	NP_248978	A0A8F8R848	Q9I6K3	Q9I6K3_PSEAE	N/A	K03307	N/A	3-guanidinopropionate transporter	461	gpuP	48.5	Transport of small molecules	membrane,transmembrane transporter activity,transmembrane transport	0	0	1	0	0	0	0.02	0
88	PA0290	NP_248981	A0A2R3IRB9	Q9I6K0	Q9I6K0_PSEAE	N/A	N/A	N/A	hypothetical protein PA0290	323		36.4	Hypothetical unclassified unknown	protein binding	0	0	0	1	0	0	0	0.02
89	PA0291	NP_248982	A0A367LX43;A0A5E5R4C8;A0A6A9K4H0;A6UY92	G3XDA5	G3XDA5_PSEAE	N/A	N/A	N/A	anaerobically-induced outer membrane porin OprE	460	oprE	49.7	Membrane proteins,Transport of small molecules	integral component of membrane,porin activity,outer membrane	31	32	29	17	1.35	1.47	1.07	0.77
90	PA0295	NP_248986	A0A8G2RBU0;A0A8G7A7M7	Q9I6J6	Q9I6J6_PSEAE	N/A	K11073	N/A	polyamine binding protein	353		39	Transport of small molecules	polyamine transport,polyamine binding,periplasmic space,putrescine binding	0	1	11	11	0	0.09	0.59	0.65
91	PA0298	NP_248989	A0A2R3J2M6	Q9I6J3	Q9I6J3_PSEAE	N/A	K01915	Arginine biosynthesis;Alanine, aspartate and glutamate metabolism;Glyoxylate and dicarboxylate metabolism;Nitrogen metabolism;Metabolic pathways;Microbial metabolism in diverse environments;Biosynthesis of amino acids;Two-component system	glutamine synthetase	452	spuB	51	Carbon compound catabolism,Polyamine catabolism,Putative enzymes	glutamate-ammonia ligase activity,nitrogen compound metabolic process,glutamine biosynthetic process,catalytic activity,spermidine catabolic process	5	4	5	5	0.19	0.14	0.18	0.17
92	PA0299	NP_248990	A0A069Q9J3	Q9I6J2	Q9I6J2_PSEAE	N/A	K12256	Arginine and proline metabolism;Metabolic pathways	aminotransferase	456	spuC	50.5	Carbon compound catabolism,Polyamine catabolism,Putative enzymes	catalytic activity,pyridoxal phosphate binding,transaminase activity,putrescine catabolic process	0	1	1	4	0	0.05	0.05	0.18
93	PA0300	NP_248991	A0A0A8RBP8	Q9I6J1	SPUD_PSEAE	N/A	K11073	N/A	putrescine ABC transporter substrate-binding protein SpuD	367	spuD	40.6	Transport of small molecules	polyamine binding,periplasmic space,putrescine binding,polyamine transport	0	0	1	0	0	0	0.04	0
94	PA0302	NP_248993	A0A8G3LS95	Q9I6I9	Q9I6I9_PSEAE	N/A	K11076	N/A	polyamine transporter PotG	384	spuF	42.8	Transport of small molecules	ATP binding,transmembrane transporter activity,ATP-binding cassette (ABC) transporter complex,transmembrane transport,ATPase-coupled polyamine transmembrane transporter activity,ABC-type polyamine transporter activity,polyamine transport,transport,spermidine transport,putrescine transport	7	8	9	4	0.36	0.39	0.37	0.19
95	PA0303	NP_248994	A0A3M5D1F1	Q9I6I8	Q9I6I8_PSEAE	N/A	K11075	N/A	polyamine transporter PotH	293	spuG	32.4	Membrane proteins,Transport of small molecules	transmembrane transport,transport,membrane,spermidine transport,putrescine transport	1	1	1	1	0.05	0.05	0.05	0.05
96	PA0304	NP_248995	A0A072ZGD5	Q9I6I7	Q9I6I7_PSEAE	N/A	K11074	N/A	polyamine transporter PotI	289	spuH	31.9	Membrane proteins,Transport of small molecules	transmembrane transport,transport,membrane,spermidine transport,putrescine transport	1	3	3	1	0.05	0.17	0.18	0.05
97	PA0305	NP_248996	A0A7M3B0Y2	Q9I6I6	Q9I6I6_PSEAE	N/A	K01434	Penicillin and cephalosporin biosynthesis;Biosynthesis of secondary metabolites	hypothetical protein PA0305	795	hacB	87.5	Carbon compound catabolism	hydrolase activity,antibiotic biosynthetic process,hydrolase activity, acting on carbon-nitrogen (but not peptide) bonds, in linear amides	4	5	3	1	0.1	0.09	0.05	0.02
98	PA0306a	YP_008719731	A0A0A8RMP7;A0A3S3TRJ5	#N/A	#N/A	N/A	N/A	N/A	transcriptional regulator	167	#N/A	#N/A	#N/A	#N/A	0	0	2	3	0	0	0.2	0.37
99	PA0307	NP_248998	A0A8G3JAV3	Q9I6I4	Q9I6I4_PSEAE	N/A	N/A	N/A	hypothetical protein PA0307	203		22	Hypothetical unclassified unknown	#N/A	0	1	2	1	0	0.06	0.23	0.06
100	PA0308	NP_248999	A0A0D6FI81	Q9I6I3	Q9I6I3_PSEAE	N/A	N/A	N/A	hypothetical protein PA0308	339		38.2	Hypothetical unclassified unknown	#N/A	0	3	3	0	0	0.09	0.13	0
101	PA0309	NP_249000	A0A8G5SWJ0	Q9I6I2	Q9I6I2_PSEAE	N/A	N/A	N/A	hypothetical protein PA0309	250		27	Hypothetical unclassified unknown	#N/A	0	0	0	1	0	0	0	0.1
102	PA0316	NP_249007	A0A0D6FHI1	Q9I6H5	Q9I6H5_PSEAE	1.1.1.399	K00058	Glycine, serine and threonine metabolism;Cysteine and methionine metabolism;Methane metabolism;Metabolic pathways;Biosynthesis of secondary metabolites;Microbial metabolism in diverse environments;Carbon metabolism;Biosynthesis of amino acids	D-3-phosphoglycerate dehydrogenase	409	serA	44.2	Amino acid biosynthesis and metabolism,Glycine, serine and threonine metabolism	NAD binding,oxidoreductase activity, acting on the CH-OH group of donors, NAD or NADP as acceptor	7	15	4	7	0.26	0.57	0.14	0.23
103	PA0319	NP_249010	A0A8G2X3E7	Q9I6H2	Q9I6H2_PSEAE	N/A	N/A	N/A	hypothetical protein PA0319	329		36.4	Hypothetical unclassified unknown	#N/A	3	2	1	1	0.13	0.12	0.08	0.05
104	PA0323	NP_249014	A0A069Q9G3	Q9I6G8	Q9I6G8_PSEAE	N/A	K11069	N/A	ABC transporter	347		38.9	Transport of small molecules	polyamine transport,polyamine binding,periplasmic space	0	0	0	1	0	0	0	0.03
105	PA0327	NP_249018	A0A8G3AGG7	Q9I6G4	Q9I6G4_PSEAE	N/A	N/A	N/A	hypothetical protein PA0327	321	carP	36.2	Hypothetical unclassified unknown	#N/A	0	0	0	1	0	0	0	0.06
106	PA0328	NP_249019	A0A8G6F5X6	Q9I6G3	Q9I6G3_PSEAE	N/A	N/A	N/A	hypothetical protein PA0328	647	aaaA	70.3	Amino acid biosynthesis and metabolism	proteolysis,metalloexopeptidase activity,aminopeptidase activity,pathogenesis,obsolete pathogenesis,cell motility,outer membrane,autotransporter activity	0	0	0	1	0	0	0	0.04
107	PA0329	NP_249020	A0A2R3IU33	Q9I6G2	Y329_PSEAE	N/A	K09946	N/A	hypothetical protein PA0329	110		11.8	Hypothetical unclassified unknown	#N/A	0	0	0	1	0	0	0	0.25
108	PA0330	NP_249021	A0A4P0TJ60	Q9I6G1	RPIA_PSEAE	5.3.1.6	K01807	Pentose phosphate pathway;Carbon fixation in photosynthetic organisms;Metabolic pathways;Biosynthesis of secondary metabolites;Microbial metabolism in diverse environments;Carbon metabolism;Biosynthesis of amino acids	ribose-5-phosphate isomerase A	223	rpiA	23.7	Carbon fixation,Energy metabolism,Pentose phosphate cycle	ribose-5-phosphate isomerase activity,pentose-phosphate shunt, non-oxidative branch	1	0	0	0	0.09	0	0	0
109	PA0332	NP_249023	A0A080VLX3	Q9I6F9	Q9I6F9_PSEAE	N/A	N/A	N/A	hypothetical protein PA0332	155		16.8	Hypothetical unclassified unknown	#N/A	0	0	1	1	0	0	0.14	0.14
110	PA0335	NP_249026	A0A080W1K6	Q9I6F6	Q9I6F6_PSEAE	N/A	N/A	N/A	hypothetical protein PA0335	217		24.4	Hypothetical unclassified unknown	#N/A	0	0	1	2	0	0	0.07	0.12
111	PA0336	NP_249027	A0A072ZGA7	Q9X4P2	RPPH_PSEAE	3.6.1.-	K08311	N/A	RNA pyrophosphohydrolase	159	rppH	18.7	Nucleotide biosynthesis and metabolism	nucleotide metabolic process,RNA pyrophosphohydrolase activity,mRNA 5'-diphosphatase activity	0	0	0	4	0	0	0	0.58
112	PA0337	NP_249028	A0A8G7MZL7	G3XD36	G3XD36_PSEAE	N/A	K08484	N/A	phosphoenolpyruvate-protein phosphotransferase PtsP	759	ptsP	83.6	Transport of small molecules	phosphorylation,transferase activity, transferring phosphorus-containing groups,catalytic activity,phosphoenolpyruvate-dependent sugar phosphotransferase system,protein binding	3	3	1	3	0.07	0.06	0.03	0.1
113	PA0341	NP_249032	A0A069Q9D9	Q9I6F2	LGT_PSEAE	2.5.1.145	K13292	N/A	prolipoprotein diacylglyceryl transferase	266	lgt	29.8	Fatty acid and phospholipid metabolism,Translation post translation modification degradation	integral component of plasma membrane,phosphatidylglycerol-prolipoprotein diacylglyceryl transferase activity,lipoprotein biosynthetic process	0	1	2	0	0	0.07	0.14	0
114	PA0344	NP_249035	A0A8G2VPD4;A0A8G3NLU8	Q9I6E9	Q9I6E9_PSEAE	N/A	N/A	N/A	hypothetical protein PA0344	459		50	Hypothetical unclassified unknown	GTP binding	2	3	1	2	0.05	0.08	0.03	0.07
115	PA0345	NP_249036	A0A2R3ILC5	Q9I6E8	Q9I6E8_PSEAE	N/A	N/A	N/A	hypothetical protein PA0345	461		49.6	Membrane proteins	#N/A	5	4	4	4	0.2	0.14	0.13	0.14
116	PA0351	NP_249042	A0A8G2X296	Q9I6E2	Q9I6E2_PSEAE	N/A	K07095	N/A	hypothetical protein PA0351	157		17.2	Hypothetical unclassified unknown	#N/A	0	0	0	1	0	0	0	0.1
117	PA0352	NP_249043	A0A072ZF70	Q9I6E1	Q9I6E1_PSEAE	N/A	K16345	N/A	transporter	461		47.9	Membrane proteins,Transport of small molecules	membrane,transmembrane transporter activity,transmembrane transport,nucleobase transport,integral component of membrane	0	0	1	0	0	0	0.02	0
118	PA0353	NP_249044	A0A8G8K946	Q9I6E0	ILVD_PSEAE	N/A	K01687	Valine, leucine and isoleucine biosynthesis;Pantothenate and CoA biosynthesis;Metabolic pathways;Biosynthesis of secondary metabolites;2-Oxocarboxylic acid metabolism;Biosynthesis of amino acids	dihydroxy-acid dehydratase	612	ilvD	65.2	Amino acid biosynthesis and metabolism,Biosynthesis of cofactors, prosthetic groups and carriers,Pantothenate and CoA biosynthesis,Valine, leucine and isoleucine biosynthesis	dihydroxy-acid dehydratase activity,branched-chain amino acid biosynthetic process,hydro-lyase activity	1	0	0	0	0.02	0	0	0
119	PA0354	NP_249045	A0A0C7D2Z7;A0A8B5BJI6	Q9I6D9	Q9I6D9_PSEAE	N/A	K06969	N/A	hypothetical protein PA0354	398		43.8	Hypothetical unclassified unknown	methyltransferase activity,RNA binding	10	3	4	2	0.38	0.12	0.15	0.12
120	PA0357	NP_249048	A0A3M5E697	Q9L7T2	FPG_PSEAE	3.2.2.23	K10563	N/A	formamidopyrimidine-DNA glycosylase	270	mutM	30	DNA replication recombination modification and repair	DNA-(apurinic or apyrimidinic site) endonuclease activity,base-excision repair,zinc ion binding,DNA N-glycosylase activity,nucleic acid binding,damaged DNA binding,hydrolase activity, hydrolyzing N-glycosyl compounds,oxidized purine nucleobase lesion DNA N-glycosylase activity,hydrolase activity,DNA repair,DNA repair	3	0	2	6	0.22	0	0.13	0.42
121	PA0361	NP_249052	A0A8G7A7E0	Q9I6D3	Q9I6D3_PSEAE	N/A	K00681	Taurine and hypotaurine metabolism;Cyanoamino acid metabolism;Glutathione metabolism;Metabolic pathways	gamma-glutamyltranspeptidase	577		62.1	Amino acid biosynthesis and metabolism,Glutathione metabolism	glutathione catabolic process,glutathione hydrolase activity	0	0	0	1	0	0	0	0.02
122	PA0363	NP_249054	A0A072ZG94	Q9I6D1	COAD_PSEAE	2.7.7.3	K00954	Pantothenate and CoA biosynthesis;Metabolic pathways;Biosynthesis of cofactors	phosphopantetheine adenylyltransferase	159	coaD	17.8	Central intermediary metabolism,Pantothenate and CoA biosynthesis	pantetheine-phosphate adenylyltransferase activity,coenzyme A biosynthetic process,[citrate (pro-3S)-lyase] ligase activity,catalytic activity,biosynthetic process	4	7	1	1	0.36	0.77	0.1	0.06
123	PA0366	NP_249057	A0A8G4LKP9	Q9I6C8	CALB_PSEAE	N/A	K00154	N/A	coniferyl aldehyde dehydrogenase	476	laoC	52.9	Putative enzymes	oxidoreductase activity, acting on the aldehyde or oxo group of donors, NAD or NADP as acceptor,cellular aldehyde metabolic process,oxidoreductase activity	0	1	1	5	0	0.04	0.04	0.18
124	PA0367	NP_249058	A0A071L591	Q9I6C7	Q9I6C7_PSEAE	N/A	N/A	N/A	transcriptional regulator	215	laoR	24.5	Transcriptional regulators	DNA binding	0	0	0	1	0	0	0	0.13
125	PA0370	NP_249061	A0A080VDQ5	Q9I6C4	Q9I6C4_PSEAE	2.1.1.171	K08316	N/A	hypothetical protein PA0370	198		21.7	Hypothetical unclassified unknown	methyltransferase activity,rRNA methylation	0	0	0	1	0	0	0	0.08
126	PA0371	NP_249062	A0A8G2ND20	Q9I6C3	Q9I6C3_PSEAE	N/A	K07263	N/A	hypothetical protein PA0371	495		53.1	Hypothetical unclassified unknown	metal ion binding,metallopeptidase activity	7	3	10	3	0.22	0.08	0.32	0.08
127	PA0372	NP_249063	Q9I6C2	Q9I6C2	Q9I6C2_PSEAE	N/A	K07263	N/A	zinc protease	465		51.9	Putative enzymes	metal ion binding,pyrroloquinoline quinone biosynthetic process,metallopeptidase activity,outer membrane	11	9	20	8	0.43	0.36	0.61	0.29
128	PA0373	NP_249064	A0A8G4DNW3	Q9I6C1	Q9I6C1_PSEAE	N/A	K03110	N/A	signal recognition particle receptor FtsY	455	ftsY	48.4	Protein secretion export apparatus	GTP binding,SRP-dependent cotranslational protein targeting to membrane	2	1	5	1	0.09	0.04	0.18	0.04
129	PA0374	NP_249065	A0A069QBX1	Q9I6C0	Q9I6C0_PSEAE	N/A	K09812	N/A	cell division protein FtsE	223	ftsE	24.6	Cell division,Transport of small molecules	ATP binding,cell division	7	8	7	5	0.53	0.62	0.51	0.4
130	PA0375	NP_249066	A0A072ZG76;A0A6F8PBH5	Q9I6B9	Q9I6B9_PSEAE	N/A	K09811	N/A	cell division protein FtsX	335	ftsX	36.9	Cell division	integral component of membrane,membrane,FtsZ-dependent cytokinesis	4	4	5	3	0.19	0.25	0.27	0.06
131	PA0378	NP_249069	A0A0A8R9R6	Q9I6B7	MTGA_PSEAE	2.4.1.129	K03814	Metabolic pathways	monofunctional biosynthetic peptidoglycan transglycosylase	243		27.8	Cell wall LPS capsule,Peptideglycan biosynthesis	peptidoglycan biosynthetic process,peptidoglycan-based cell wall,integral component of membrane,transferase activity, transferring pentosyl groups,pentosyltransferase activity,transferase activity, transferring glycosyl groups,glycosyltransferase activity	1	0	1	0	0.13	0	0.09	0
132	PA0381	NP_249072	A0A2R3ILM8	Q9I6B4	THIG_PSEAE	2.8.1.10	K03149	Thiamine metabolism;Metabolic pathways;Biosynthesis of cofactors	thiazole synthase	265	thiG	28.2	Biosynthesis of cofactors, prosthetic groups and carriers,Thiamine metabolism	thiamine biosynthetic process	0	0	1	0	0	0	0.07	0
133	PA0382	NP_249073	A0A643IQ94	Q9I6B3	TRMB_PSEAE	2.1.1.33	K03439	N/A	tRNA (guanine-N(7)-)-methyltransferase	223	micA	25.3	DNA replication recombination modification and repair	tRNA modification,tRNA (guanine-N7-)-methyltransferase activity,DNA metabolic process	0	0	0	1	0	0	0	0.05
134	PA0386	NP_249077	A0A8A9A2A3	Q9I6A9	Q9I6A9_PSEAE	N/A	N/A	N/A	coproporphyrinogen III oxidase	384		42.5	Putative enzymes	coproporphyrinogen oxidase activity,cytoplasm,porphyrin-containing compound biosynthetic process,4 iron, 4 sulfur cluster binding,catalytic activity,iron-sulfur cluster binding	1	0	0	0	0.03	0	0	0
135	PA0387	NP_249078	A0A069QI28	Q9I6A8	NTPA_PSEAE	3.6.1.66	K01519	Purine metabolism;Metabolic pathways;Nucleotide metabolism	non-canonical purine NTP pyrophosphatase	197		21.2	Hypothetical unclassified unknown	nucleoside triphosphate catabolic process,nucleoside-triphosphate diphosphatase activity,nucleoside triphosphate diphosphatase activity,nucleoside-triphosphatase activity,ribonucleoside triphosphate phosphatase activity	0	0	0	1	0	0	0	0.06
136	PA0389	NP_249080	A0A071KVD9	Q9I6A6	Q9I6A6_PSEAE	N/A	N/A	N/A	hypothetical protein PA0389	206		23.8	Hypothetical unclassified unknown	#N/A	3	4	5	4	0.21	0.29	0.38	0.35
137	PA0390	NP_249081	A0A8D9JCT6	P57714	METX_PSEAE	N/A	K00641	Cysteine and methionine metabolism;Sulfur metabolism;Metabolic pathways;Biosynthesis of secondary metabolites;Biosynthesis of amino acids	homoserine O-acetyltransferase	379	metX	41.8	Amino acid biosynthesis and metabolism,Methionine metabolism,Sulfur metabolism	biosynthetic process,transferase activity, transferring acyl groups other than amino-acyl groups,acyltransferase activity, transferring groups other than amino-acyl groups,cellular amino acid metabolic process,sulfur compound metabolic process,NADH dehydrogenase (ubiquinone) activity	6	9	8	5	0.24	0.46	0.32	0.23
138	PA0391	NP_249082	A0A659BHX4;A0A8G7KXT1	Q9I6A4	Q9I6A4_PSEAE	N/A	N/A	N/A	hypothetical protein PA0391	655		75	Hypothetical unclassified unknown	#N/A	1	1	0	1	Could Not Be Accurately Determined	Could Not Be Accurately Determined	0	0.02
139	PA0392	NP_249083	A0A8G3BJE3	P25254	Y392_PSEAE	N/A	K02221	N/A	hypothetical protein PA0392	197		21.7	Hypothetical unclassified unknown	membrane	0	0	2	0	0	0	0.12	0
140	PA0395	NP_249086	A0A509J801	P24559	PILT_PSEAE	N/A	K02669	N/A	twitching motility protein PilT	344	pilT	38	Cell wall LPS capsule,Motility,Pilin biosynthesis	ATP binding,type IV pilus,pilus retraction,type IV pilus-dependent motility,ATPase activity,ATP hydrolysis activity	0	0	1	0	0	0	0.03	0
141	PA0396	NP_249087	A0A0A8RBQ5;A0A8H2I7T4	G3XCX3	G3XCX3_PSEAE	N/A	K02670	N/A	twitching motility protein PilU	382	pilU	42.5	Motility,Pilin biosynthesis	ATP binding,type IV pilus-dependent motility,endodeoxyribonuclease activity, producing 5'-phosphomonoesters	1	1	0	1	Could Not Be Accurately Determined	Could Not Be Accurately Determined	0	0.04
142	PA0399	NP_249090	A0A8A4F8E4	Q9I6A1	Q9I6A1_PSEAE	N/A	K01697	Glycine, serine and threonine metabolism;Cysteine and methionine metabolism;Metabolic pathways;Biosynthesis of secondary metabolites;Biosynthesis of amino acids	cystathionine beta-synthase	457		49.2	Amino acid biosynthesis and metabolism,Cysteine metabolism,Glycine, serine and threonine metabolism	#N/A	2	1	0	12	0.09	0.04	0	0.46
143	PA0400	NP_249091	A0A8G5WPR6	Q9I6A0	Q9I6A0_PSEAE	N/A	K01758	Glycine, serine and threonine metabolism;Cysteine and methionine metabolism;Metabolic pathways;Biosynthesis of secondary metabolites;Biosynthesis of amino acids	cystathionine gamma-lyase	394		42.8	Amino acid biosynthesis and metabolism,Cysteine metabolism,Glycine, serine and threonine metabolism,Methionine metabolism,Nitrogen metabolism,Selenoamino acid metabolism,Sulfur metabolism	catalytic activity,transsulfuration,pyridoxal phosphate binding	0	2	0	2	0	0.09	0	0.09
144	PA0402	NP_249093	A0A8G5U503	Q59653	PYRB_PSEAE	N/A	K00609	Pyrimidine metabolism;Alanine, aspartate and glutamate metabolism;Metabolic pathways;Biosynthesis of cofactors	aspartate carbamoyltransferase	334	pyrB	36.6	Alanine and Aspartate metabolism,Amino acid biosynthesis and metabolism,Nucleotide biosynthesis and metabolism,Pyrimidine metabolism	aspartate carbamoyltransferase activity,'de novo' pyrimidine nucleobase biosynthetic process,amino acid binding,carboxyl- or carbamoyltransferase activity,glutamate synthase (NADPH) activity,pyrimidine nucleotide metabolic process,cellular amino acid metabolic process,alanine metabolic process,aspartate metabolic process,nucleotide metabolic process	0	4	1	1	0	0.22	0.04	0.06
145	PA0406	NP_249097	A0A080VRK0	Q9I698	Q9I698_PSEAE	N/A	K03832	N/A	transporter TonB	319	tonB3	35.3	Motility	transmembrane transport	0	1	2	1	0	0.07	0.11	0.07
146	PA0408	NP_249099	A0A071L198	P46384	PILG_PSEAE	N/A	K02657	Two-component system	pilus biosynthesis/twitching motility protein PilG	135	pilG	14.7	Chemotaxis,Chemotaxis,Motility,Pilin biosynthesis,Two component regulatory systems,Two-component System	phosphorelay signal transduction system	0	0	0	1	0	0	0	0.08
147	PA0410	NP_249101	A0A0H2ZL98	P43502	PILI_PSEAE	N/A	K02659	Two-component system	twitching motility protein PilI	178	pilI	19.9	Chemotaxis,Chemotaxis,Motility,Pilin biosynthesis	chemotaxis,signal transduction	0	1	2	3	0	0.12	0.21	0.33
148	PA0411	NP_249102	A0A072ZF24	P42257	PILJ_PSEAE	N/A	K02660	Two-component system	twitching motility protein PilJ	682	pilJ	72.5	Chemotaxis,Chemotaxis,Motility,Pilin biosynthesis	transmembrane signaling receptor activity,chemotaxis,signal transduction,membrane	8	12	14	16	0.24	0.35	0.38	0.45
149	PA0413	NP_249104	A0A8B4ZLU3;O87001	Q9I696	Q9I696_PSEAE	2.7.13.3	K06596	Two-component system	chemotactic signal transduction system protein	2472	chpA	268.6	Chemotaxis,Chemotaxis,Motility,Pilin biosynthesis,Two component regulatory systems,Two-component System	phosphorelay signal transduction system,chemotaxis,signal transduction,phosphorylation,transferase activity, transferring phosphorus-containing groups,phosphorelay sensor kinase activity,protein histidine kinase activity,cytoplasm	7	10	63	30	0.04	0.06	0.4	0.19
150	PA0415	NP_249106	A0A8D9JEK7;A0A8G3AMF0	G3XD95	G3XD95_PSEAE	N/A	K06598	Two-component system	chemotaxis protein	168	chpC	17.6	Chemotaxis,Chemotaxis	chemotaxis,signal transduction	0	0	0	2	0	0	0	0.27
151	PA0419	NP_249110	A0A0C7D2W3	Q9I694	Q9I694_PSEAE	2.1.1.193	K09761	N/A	16S ribosomal RNA methyltransferase RsmE	240		26.5	Hypothetical unclassified unknown	rRNA processing,methyltransferase activity	0	1	0	1	0	0.1	0	0.1
152	PA0420	NP_249111	A0A2R3J3W9	Q9I693	Q9I693_PSEAE	2.6.1.62	K00833	Biotin metabolism;Metabolic pathways;Biosynthesis of cofactors	adenosylmethionine--8-amino-7-oxononanoate aminotransferase BioA	467	bioA	52.5	Biosynthesis of cofactors, prosthetic groups and carriers,Biotin metabolism	adenosylmethionine-8-amino-7-oxononanoate transaminase activity,biotin biosynthetic process,catalytic activity,transaminase activity,pyridoxal phosphate binding,sedoheptulose-7-phosphate:D-glyceraldehyde-3-phosphate glyceronetransferase activity,transaldolase activity,biotin metabolic process,obsolete cofactor biosynthetic process	1	0	0	0	0.06	0	0	0
153	PA0421	NP_249112	A0A069Q9M9;A0A8G3BF00	Q9I692	Q9I692_PSEAE	N/A	K00274	Glycine, serine and threonine metabolism;Arginine and proline metabolism;Histidine metabolism;Tyrosine metabolism;Phenylalanine metabolism;Tryptophan metabolism;Isoquinoline alkaloid biosynthesis;Metabolic pathways;Biosynthesis of secondary metabolites	hypothetical protein PA0421	496		54.2	Putative enzymes	oxidoreductase activity	11	5	12	11	0.35	0.17	0.36	0.33
154	PA0423	NP_249114	A0A2R3J5B6	Q9I690	Y423_PSEAE	N/A	N/A	N/A	hypothetical protein PA0423	191	pasP	20.8	Secreted factors (toxins, enzymes, alginate)	extracellular space	0	0	3	2	0	0	0.21	0.18
155	PA0425	NP_249116	A0A8G4N379	P52477	MEXA_PSEAE	N/A	K03585	beta-Lactam resistance;Cationic antimicrobial peptide (CAMP) resistance	multidrug resistance protein MexA	383	mexA	41	Antibiotic resistance and susceptibility,Transport of small molecules	membrane,transmembrane transporter activity,transmembrane transport,xenobiotic transmembrane transporter activity,response to antibiotic,xenobiotic transmembrane transporter activity	18	15	15	11	0.9	0.82	0.61	0.64
156	PA0426	NP_249117	A0A7M3A0P4;A0A8G2N9J3;A0A8G3GY81	P52002	MEXB_PSEAE	N/A	K18138	beta-Lactam resistance;Cationic antimicrobial peptide (CAMP) resistance	multidrug resistance protein MexB	1046	mexB	112.8	Antibiotic resistance and susceptibility,Membrane proteins,Transport of small molecules	membrane,transmembrane transporter activity,transmembrane transport,efflux transmembrane transporter activity,integral component of membrane,xenobiotic transport,xenobiotic transmembrane transporter activity,ion transport	36	78	34	37	0.52	1.26	0.49	0.57
157	PA0427	NP_249118	A0A8G3SVP6	Q51487	OPRM_PSEAE	N/A	K18139	beta-Lactam resistance	outer membrane protein OprM	485	oprM	52.6	Antibiotic resistance and susceptibility,Membrane proteins,Transport of small molecules	membrane,transmembrane transporter activity,transmembrane transport,efflux transmembrane transporter activity,xenobiotic transmembrane transporter activity	0	0	3	2	0	0	0.07	0.09
158	PA0428	NP_249119	A0A8G6WBZ1	Q9I689	Q9I689_PSEAE	N/A	K11927	N/A	ATP-dependent RNA helicase	639		70.1	Transcription RNA processing and degradation	nucleic acid binding,ATP binding,RNA helicase activity,ribosome assembly,bacterial-type flagellum-dependent swarming motility,single-species biofilm formation	20	21	21	11	0.46	0.5	0.49	0.28
159	PA0429	NP_249120	A0A0A8R9Q9	Q9I688	Q9I688_PSEAE	N/A	N/A	N/A	hypothetical protein PA0429	356		40.9	Hypothetical unclassified unknown	#N/A	3	1	3	5	0.15	0.05	0.14	0.25
160	PA0430	NP_249121	A0A8G6UAC5	Q9I687	Q9I687_PSEAE	N/A	K00297	One carbon pool by folate;Carbon fixation pathways in prokaryotes;Metabolic pathways;Microbial metabolism in diverse environments;Carbon metabolism	5,10-methylenetetrahydrofolate reductase	290	metF	32.2	Amino acid biosynthesis and metabolism,Central intermediary metabolism,Methane metabolism,Methionine metabolism,One carbon pool by folate	methylenetetrahydrofolate reductase (NAD(P)H) activity,cytosol,methionine biosynthetic process,methionine metabolic process	3	1	1	1	0.2	0.04	0.03	0.04
161	PA0432	NP_249123	A0A8G3YKZ1	Q9I685	SAHH_PSEAE	N/A	K01251	Cysteine and methionine metabolism;Metabolic pathways	adenosylhomocysteinase	469	sahH	51.4	Amino acid biosynthesis and metabolism	#N/A	5	5	2	6	0.18	0.22	0.09	0.21
162	PA0434	NP_249125	A0A8G3VEW0	Q9I683	Q9I683_PSEAE	N/A	K02014	N/A	hypothetical protein PA0434	730		81.3	Membrane proteins	cell outer membrane,siderophore uptake transmembrane transporter activity,siderophore transport,signaling receptor activity	3	3	0	1	0.05	0.1	0	0.03
163	PA0438	NP_249129	A0A069QA14	Q9I679	Q9I679_PSEAE	N/A	K10974	N/A	cytosine permease	416	codB	43	Nucleotide biosynthesis and metabolism,Transport of small molecules	membrane,transmembrane transporter activity,transmembrane transport,cytosine transmembrane transporter activity,integral component of membrane,transport,nucleotide metabolic process	0	0	1	0	0	0	0.04	0
164	PA0447	NP_249138	A0A8G6WB18	Q9I671	Q9I671_PSEAE	N/A	K00252	Fatty acid degradation;Lysine degradation;Benzoate degradation;Tryptophan metabolism;Metabolic pathways;Biosynthesis of secondary metabolites;Microbial metabolism in diverse environments	glutaryl-CoA dehydrogenase	393	gcdH	43.3	Amino acid biosynthesis and metabolism,Carbon compound catabolism,Fatty acid and phospholipid metabolism,Fatty acid metabolism,Lysine degradation,Tryptophan metabolism	oxidoreductase activity, acting on the CH-CH group of donors,flavin adenine dinucleotide binding	0	0	0	1	0	0	0	0.04
165	PA0452	NP_249143	A0A8F9NQU6	Q9I666	Q9I666_PSEAE	N/A	N/A	N/A	hypothetical protein PA0452	264		29.4	Membrane proteins	membrane,plasma membrane	0	0	0	1	0	0	0	0.08
166	PA0454	NP_249145	A0A080VP17	Q9I664	Q9I664_PSEAE	N/A	N/A	N/A	hypothetical protein PA0454	733		81.5	Hypothetical unclassified unknown	#N/A	0	1	1	1	0	0.02	0.02	0.03
167	PA0455	NP_249146	A0A8G2PED4;A0A8G3A8F0	Q9I663	Q9I663_PSEAE	N/A	K05591	N/A	ATP-dependent RNA helicase DbpA	458	dbpA	49.8	Transcription RNA processing and degradation	nucleic acid binding,ATP binding	1	0	1	0	Could Not Be Accurately Determined	0	Could Not Be Accurately Determined	0
168	PA0456	NP_249147	A0A0H2ZK92	Q9I662	Q9I662_PSEAE	N/A	K03704	N/A	cold-shock protein	69		7.7	Adaptation protection,Transcriptional regulators	nucleic acid binding	1	0	2	0	0.35	0	0.41	0
169	PA0457.1	YP_003933608	A0A6A9K9A2	B5WWL1	B5WWL1_PSEAE	N/A	N/A	N/A	hypothetical protein PA0457.1	124		14.3	Hypothetical unclassified unknown	#N/A	0	3	0	1	0	Could Not Be Accurately Determined	0	Could Not Be Accurately Determined
170	PA0458	NP_249149	A0A069Q9J8	Q9I660	Q9I660_PSEAE	N/A	N/A	N/A	major facilitator superfamily transporter	477		51	Membrane proteins,Transport of small molecules	integral component of membrane,transmembrane transporter activity,transmembrane transport	1	3	1	0	0.03	0.07	0.03	0
171	PA0459	NP_249150	A0A485GIN8;A0A8G2PL50;A0A8G5PUL3	Q9I659	Q9I659_PSEAE	N/A	K03696	N/A	chaperone protein ClpB	850		94.1	Translation post translation modification degradation	ATP binding,ATPase activity,ATP hydrolysis activity	3	4	14	123	0.09	0.07	0.24	2.07
172	PA0461	NP_249152	A0A2R3IPE5	Q9I657	Q9I657_PSEAE	N/A	N/A	N/A	acyltransferase	295		34.3	Hypothetical unclassified unknown	transferase activity, transferring acyl groups,acyltransferase activity	3	3	7	5	0.18	0.17	0.29	0.25
173	PA0464	NP_249155	A0A1C7BPJ6	Q9I654	Q9I654_PSEAE	2.7.13.3	K07641	Two-component system	sensory histidine kinase CreC	474	creC	52.3	Two component regulatory systems,Two-component System	phosphorelay sensor kinase activity,signal transduction,integral component of membrane,phosphorelay signal transduction system	1	2	2	1	0.03	0.09	0.05	0.03
174	PA0469	NP_249160	A0A072ZG07	Q9I649	Q9I649_PSEAE	N/A	N/A	N/A	hypothetical protein PA0469	285		32.1	Hypothetical unclassified unknown	#N/A	0	0	1	0	0	0	0.06	0
175	PA0470	NP_249161	A0A8G7N9G1	Q9I648	Q9I648_PSEAE	N/A	K02014	N/A	ferrichrome receptor FiuA	802	fiuA	88.2	Membrane proteins,Transport of small molecules	cell outer membrane,siderophore uptake transmembrane transporter activity,siderophore transport,ferrichrome import into cell,ferrichrome transmembrane transporter activity,ferrichrome transmembrane transporter activity,signaling receptor activity,ferrichrome import into cell,cell surface receptor signaling pathway,outer membrane	0	1	0	1	0	0.02	0	0.02
176	PA0471	NP_249162	A0A2V4GMA8	#N/A	#N/A	N/A	K07165	Two-component system	transmembrane sensor	323	#N/A	#N/A	#N/A	sigma factor antagonist activity,regulation of iron ion transport,plasma membrane	3	6	0	1	0.11	0.23	0	0.04
177	PA0473	NP_249164	A0A232BV81	Q9I645	Q9I645_PSEAE	N/A	K00799	Glutathione metabolism;Metabolic pathways	glutathione S-transferase	249		28.3	Putative enzymes	#N/A	0	0	0	1	0	0	0	0.06
178	PA0476	NP_249167	A0A072ZES6	Q9I642	Q9I642_PSEAE	N/A	K03457	N/A	permease	575		61.7	Transport of small molecules	membrane,transmembrane transporter activity,transmembrane transport	0	2	0	0	0	0.07	0	0
179	PA0482	NP_249173	A0A6A9K126	Q9I636	MASZ_PSEAE	2.3.3.9	K01638	Pyruvate metabolism;Glyoxylate and dicarboxylate metabolism;Metabolic pathways;Biosynthesis of secondary metabolites;Microbial metabolism in diverse environments;Carbon metabolism	malate synthase G	725	glcB	78.7	Carbon compound catabolism,Central intermediary metabolism,Glyoxylate and dicarboxylate metabolism,Pyruvate metabolism	malate synthase activity,glyoxylate cycle,catalytic activity	0	2	0	2	0	0.07	0	0.05
180	PA0485	NP_249176	A0A080VPX1	Q9I633	Y485_PSEAE	N/A	K05786	N/A	hypothetical protein PA0485	298		33.4	Membrane proteins	integral component of plasma membrane,membrane,integral component of membrane	0	0	1	0	0	0	0.03	0
181	PA0486	NP_249177	A0A072ZES0	Q9I632	Q9I632_PSEAE	2.7.11.1	N/A	N/A	serine/threonine protein kinase	324		37	Hypothetical unclassified unknown	protein serine/threonine kinase activity,protein phosphorylation	0	0	0	4	0	0	0	0.19
182	PA0487	NP_249178	A0A0H2ZKC2	Q9I631	Q9I631_PSEAE	N/A	K02019	N/A	molybdenum transport regulator	252		26.9	Transport of small molecules	molybdate ion transport,DNA-binding transcription factor activity,regulation of transcription, DNA-templated,regulation of DNA-templated transcription,molybdenum ion binding	1	1	0	1	0.04	0.06	0	0.09
183	PA0489	NP_249180	A0A8G6WDC5	Q9I629	Q9I629_PSEAE	N/A	N/A	N/A	phosphoribosyl transferase	241		27.1	Putative enzymes	#N/A	1	2	0	0	0.03	0.07	0	0
184	PA0494	NP_249185	A0A8G2PUB9	Q9I624	Q9I624_PSEAE	N/A	K01961	Fatty acid biosynthesis;Pyruvate metabolism;Propanoate metabolism;Carbon fixation pathways in prokaryotes;Metabolic pathways;Biosynthesis of secondary metabolites;Microbial metabolism in diverse environments;Carbon metabolism;Fatty acid metabolism	acetyl-CoA carboxylase biotin carboxylase subunit	458		50.1	Putative enzymes	ATP binding	0	0	1	0	0	0	0.03	0
185	PA0503	NP_249194	A0A8G7JWU6	Q9I615	Q9I615_PSEAE	N/A	K02169	Biotin metabolism;Metabolic pathways;Biosynthesis of cofactors	biotin synthesis protein BioC	274		29.7	Biosynthesis of cofactors, prosthetic groups and carriers,Biotin metabolism	methyltransferase activity,biotin biosynthetic process,carboxyl-O-methyltransferase activity	2	0	0	0	0.12	0	0	0
186	PA0506	NP_249197	A0A072ZR57	Q9I612	Q9I612_PSEAE	N/A	K20035	Sulfur metabolism;Metabolic pathways	acyl-CoA dehydrogenase	601		65.4	Putative enzymes	oxidoreductase activity, acting on the CH-CH group of donors,flavin adenine dinucleotide binding	0	1	1	3	0	0.01	0.03	0.07
187	PA0511	NP_249202	A0A8G4CW63	G3XD10	G3XD10_PSEAE	N/A	K24868	N/A	heme d1 biosynthesis protein NirJ	387	nirJ	44	Biosynthesis of cofactors, prosthetic groups and carriers,Biosynthesis of heme d1,Denitrification,Energy metabolism	catalytic activity,4 iron, 4 sulfur cluster binding,iron-sulfur cluster binding,generation of precursor metabolites and energy,heme biosynthetic process,obsolete cofactor biosynthetic process,heme biosynthetic process	0	0	1	1	0	0	0.03	0.03
188	PA0516	NP_249207	A0A6A9JS22	Q51480	NIRF_PSEAE	N/A	K19345	N/A	heme d1 biosynthesis protein NirF	392	nirF	43.3	Biosynthesis of cofactors, prosthetic groups and carriers,Biosynthesis of heme d1,Denitrification,Energy metabolism	generation of precursor metabolites and energy,obsolete cofactor biosynthetic process	0	0	10	9	0	0	0.4	0.31
189	PA0519	NP_249210	A0A5K1SDI1	P24474	NIRS_PSEAE	N/A	K15864	Nitrogen metabolism;Metabolic pathways;Microbial metabolism in diverse environments	nitrite reductase	568	nirS	62.7	Denitrification,Energy metabolism	electron transfer activity,heme binding,nitrite reductase (NO-forming) activity	0	0	4	8	0	0	0.1	0.25
190	PA0520	NP_249211	A0A069Q906	Q51481	NIRQ_PSEAE	N/A	K04748	N/A	denitrification regulatory protein NirQ	260	nirQ	28.9	Central intermediary metabolism,Denitrification,Energy metabolism	ATP binding,ATPase activity,ATP hydrolysis activity	0	0	9	6	0	0	0.48	0.31
191	PA0523	NP_249214	A0A071KU93	Q59646	NORC_PSEAE	N/A	K02305	Nitrogen metabolism;Metabolic pathways;Microbial metabolism in diverse environments	nitric oxide reductase subunit C	146	norC	16.3	Denitrification,Energy metabolism	electron transfer activity,heme binding	0	0	2	0	0	0	0.22	0
192	PA0524	NP_249215	A0A8G7TK77	Q59647	NORB_PSEAE	N/A	K04561	Nitrogen metabolism;Metabolic pathways;Microbial metabolism in diverse environments	nitric oxide reductase subunit B	466	norB	52.3	Denitrification,Energy metabolism	cytochrome-c oxidase activity,aerobic respiration,integral component of membrane,heme binding	0	0	3	0	0	0	0.07	0
193	PA0534	NP_249225	A0A6A9JS03	Q9I602	Q9I602_PSEAE	N/A	N/A	N/A	hypothetical protein PA0534	429	pauB1	47.8	Carbon compound catabolism,Polyamine catabolism,Putative enzymes	oxidoreductase activity,polyamine catabolic process	5	11	4	10	0.19	0.4	0.16	0.37
194	PA0536	NP_249227	A0A8G2VKW6	Q9I600	Q9I600_PSEAE	N/A	K06872	N/A	hypothetical protein PA0536	341		35.6	Hypothetical unclassified unknown	#N/A	2	2	6	2	0.13	0.13	0.29	0.13
195	PA0537	NP_249228	A0A8G2VKJ0	Q9I5Z9	Q9I5Z9_PSEAE	N/A	K03744	N/A	hypothetical protein PA0537	202		22.2	Hypothetical unclassified unknown	#N/A	5	16	9	17	0.43	1.51	0.58	1.52
196	PA0540	NP_249231	A0A8G7B1M5	Q9I5Z6	Q9I5Z6_PSEAE	N/A	N/A	N/A	hypothetical protein PA0540	128		13.8	Hypothetical unclassified unknown	integral component of membrane	0	1	0	0	0	0.08	0	0
197	PA0541	NP_249232	A0A0A8RCW6	Q9I5Z5	Q9I5Z5_PSEAE	N/A	N/A	N/A	hypothetical protein PA0541	152		17.1	Hypothetical unclassified unknown	iron ion binding,electron transfer activity,heme binding,periplasmic space,electron transport chain	0	1	4	2	0	0.08	0.32	0.18
198	PA0543	NP_249234	A0A1S1CA29	Q9I5Z3	Q9I5Z3_PSEAE	N/A	K03932	N/A	hypothetical protein PA0543	322		35.1	Hypothetical unclassified unknown	extracellular region,hydrolase activity	0	0	0	1	0	0	0	0.03
199	PA0545	NP_249236	A0A0A8R9X9	Q9I5Z1	Q9I5Z1_PSEAE	N/A	N/A	N/A	hypothetical protein PA0545	434		48.1	Putative enzymes	oxidoreductase activity	0	0	2	4	0	0	0.07	0.13
200	PA0546	NP_249237	A0A072ZEM3	Q9I5Z0	METK_PSEAE	2.5.1.6	K00789	Cysteine and methionine metabolism;Biosynthesis of various plant secondary metabolites;Metabolic pathways;Biosynthesis of secondary metabolites;Biosynthesis of amino acids;Biosynthesis of cofactors	S-adenosylmethionine synthetase	396	metK	42.7	Amino acid biosynthesis and metabolism,Central intermediary metabolism,Methionine metabolism,Selenoamino acid metabolism	methionine adenosyltransferase activity,S-adenosylmethionine biosynthetic process,ATP binding	2	2	2	2	0.05	0.05	0.09	0.11
201	PA0548	NP_249239	A0A8G3EPR7	Q9I5Y8	Q9I5Y8_PSEAE	N/A	K00615	Pentose phosphate pathway;Carbon fixation in photosynthetic organisms;Metabolic pathways;Biosynthesis of secondary metabolites;Microbial metabolism in diverse environments;Carbon metabolism;Biosynthesis of amino acids	transketolase	665	tktA	72.2	Carbon fixation,Energy metabolism,Pentose phosphate cycle	catalytic activity,transketolase activity	3	2	2	3	0.08	0.08	0.08	0.11
202	PA0552	NP_249243	A0A3S0LEV4	Q9I5Y4	PGK_PSEAE	2.7.2.3	K00927	Glycolysis / Gluconeogenesis;Carbon fixation in photosynthetic organisms;Metabolic pathways;Biosynthesis of secondary metabolites;Microbial metabolism in diverse environments;Carbon metabolism;Biosynthesis of amino acids	phosphoglycerate kinase	387	pgk	40.4	Carbon compound catabolism,Carbon fixation,Energy metabolism,Glycolysis / Gluconeogenesis	phosphoglycerate kinase activity,glycolytic process	0	0	0	2	0	0	0	0.11
203	PA0553	NP_249244	A0A072ZEP5	Q9I5Y3	Q9I5Y3_PSEAE	N/A	N/A	N/A	hypothetical protein PA0553	66		7	Hypothetical unclassified unknown	#N/A	0	1	0	0	0	0.32	0	0
204	PA0554	NP_249245	A0A072ZFT6;A0A8G4AU04	Q9I5Y2	Q9I5Y2_PSEAE	N/A	N/A	N/A	hypothetical protein PA0554	113		12.5	Hypothetical unclassified unknown	#N/A	1	1	0	1	0.23	0.23	0	0.23
205	PA0555	NP_249246	A0A072ZR24	Q9I5Y1	ALF_PSEAE	4.1.2.13	K01624	Glycolysis / Gluconeogenesis;Pentose phosphate pathway;Fructose and mannose metabolism;Methane metabolism;Carbon fixation in photosynthetic organisms;Metabolic pathways;Biosynthesis of secondary metabolites;Microbial metabolism in diverse environments;Carbon metabolism;Biosynthesis of amino acids	fructose-1,6-bisphosphate aldolase	354	fda	38.6	Carbon compound catabolism,Carbon fixation,Central intermediary metabolism,Fructose and mannose metabolism,Glycolysis / Gluconeogenesis,Pentose phosphate cycle	fructose-bisphosphate aldolase activity,glycolytic process,carbohydrate metabolic process,zinc ion binding,aldehyde-lyase activity	0	1	0	2	0	0.03	0	0.1
206	PA0561	NP_249252	A0A0H2ZLH9	Q9I5X5	Q9I5X5_PSEAE	N/A	N/A	N/A	hypothetical protein PA0561	384		44.1	Hypothetical unclassified unknown	#N/A	0	0	1	0	0	0	0.04	0
207	PA0563	NP_249254	A0A069Q9V3	Q9I5X3	Q9I5X3_PSEAE	N/A	N/A	N/A	hypothetical protein PA0563	117		13.3	Hypothetical unclassified unknown	integral component of membrane	2	1	1	1	0.18	0.1	0.08	0.1
208	PA0576	NP_249267	A0A072ZFS4	P26480	RPOD_PSEAE	N/A	K03086	N/A	RNA polymerase sigma factor RpoD	617	rpoD	69.6	Transcriptional regulators	DNA-binding transcription factor activity,DNA-templated transcription, initiation,DNA-templated transcription initiation,DNA binding,regulation of transcription, DNA-templated,regulation of DNA-templated transcription,sigma factor activity	4	4	7	4	0.1	0.12	0.18	0.12
209	PA0577	NP_249268	A0A8G3B2T4;A0A8G6J0R8	Q9I5W0	DNAG_PSEAE	N/A	K02316	N/A	DNA primase	664	dnaG	74.2	DNA replication recombination modification and repair	DNA binding,DNA primase activity,DNA replication,zinc ion binding,DNA replication, synthesis of RNA primer,nucleotidyltransferase activity	0	0	1	1	0	0	Could Not Be Accurately Determined	0.01
210	PA0579	NP_249270	A0A069QC99	Q9I5V8	RS21_PSEAE	N/A	K02970	N/A	30S ribosomal protein S21	71	rpsU	8.5	Translation post translation modification degradation	structural constituent of ribosome,ribosome,translation	5	6	5	5	0.77	0.94	0.73	0.77
211	PA0581	NP_249272	A0A069QA39	Q9I5V6	PLSY_PSEAE	N/A	K08591	Glycerolipid metabolism;Glycerophospholipid metabolism;Metabolic pathways;Biosynthesis of secondary metabolites	glycerol-3-phosphate acyltransferase PlsY	189		20.2	Hypothetical unclassified unknown	plasma membrane,phospholipid biosynthetic process,acyl-phosphate glycerol-3-phosphate acyltransferase activity	0	0	2	0	0	0	0.11	0
212	PA0585	NP_249276	A0A8G5NBV5	Q9I5V2	Q9I5V2_PSEAE	N/A	N/A	N/A	hypothetical protein PA0585	168		18.7	Hypothetical unclassified unknown	#N/A	0	0	0	1	0	0	0	0.09
213	PA0586	NP_249277	A0A4P0TIZ7	Q9I5V1	Q9I5V1_PSEAE	N/A	K06415	N/A	hypothetical protein PA0586	517		60.8	Hypothetical unclassified unknown	#N/A	0	0	0	6	0	0	0	0.18
214	PA0587	NP_249278	A0A0A8R9X4	Q9I5V0	Y587_PSEAE	N/A	K09786	N/A	hypothetical protein PA0587	423		48.7	Hypothetical unclassified unknown	#N/A	0	0	0	2	0	0	0	0.09
215	PA0588	NP_249279	A0A072ZDF1	Q9I5U9	Q9I5U9_PSEAE	N/A	K07180	N/A	hypothetical protein PA0588	640		73.7	Hypothetical unclassified unknown	protein kinase activity	0	8	1	14	0	0.21	0.03	0.42
216	PA0592	NP_249283	A0A080VKF6	Q9I5U5	RSMA_PSEAE	2.1.1.182	K02528	N/A	ribosomal RNA small subunit methyltransferase A	268	ksgA	30.1	Transcription RNA processing and degradation	rRNA (adenine-N6,N6-)-dimethyltransferase activity,rRNA processing,rRNA modification,rRNA methyltransferase activity,homogentisate 1,2-dioxygenase activity,RNA metabolic process	5	3	0	1	0.4	0.25	0	0.08
217	PA0594	NP_249285	A0A8G4MGQ7	Q9I5U3	SURA_PSEAE	N/A	K03771	N/A	chaperone SurA	430	surA	48.4	Adaptation protection,Chaperones heatshock protein,Translation post translation modification degradation	peptidyl-prolyl cis-trans isomerase activity,protein folding,outer membrane-bounded periplasmic space,peptide binding,Gram-negative-bacterium-type cell outer membrane assembly,protein stabilization,unfolded protein binding	0	0	1	2	0	0	0.04	0.07
218	PA0595	NP_249286	A0A2R3IPL3;A0A485FRX1;A0A550LA87	Q9I5U2	LPTD_PSEAE	N/A	K04744	N/A	organic solvent tolerance protein OstA	924	lptD	104.3	Adaptation protection	response to organic substance,outer membrane,membrane organization,cell outer membrane,lipopolysaccharide transport,Gram-negative-bacterium-type cell outer membrane assembly,response to stimulus,lipopolysaccharide export,lipopolysaccharide export,regulation of polysaccharide biosynthetic process	27	32	60	39	0.46	0.53	1.02	0.66
219	PA0596	NP_249287	A0A0H2ZLT0	Q9I5U1	Q9I5U1_PSEAE	N/A	K07102	Amino sugar and nucleotide sugar metabolism;Metabolic pathways;Biosynthesis of nucleotide sugars	hypothetical protein PA0596	338		38.2	Hypothetical unclassified unknown	#N/A	0	0	0	2	0	0	0	0.09
220	PA0600	NP_249291	A0A3S3W1Q8	Q9I5T8	Q9I5T8_PSEAE	2.7.13.3	N/A	N/A	two-component sensor	797	agtS	89.5	Two component regulatory systems,Two-component System	phosphorelay sensor kinase activity,phosphorelay signal transduction system,integral component of membrane,protein dimerization activity,protein binding,phosphorylation,transferase activity, transferring phosphorus-containing groups	1	0	2	6	0.02	0	0.04	0.14
221	PA0603	NP_249294	A0A069QCI3	Q9I5T5	Q9I5T5_PSEAE	7.6.2.11	K02052	N/A	ABC transporter ATP-binding protein	369	agtA	40.7	Transport of small molecules	ATPase-coupled polyamine transmembrane transporter activity,ABC-type polyamine transporter activity,ATPase-coupled putrescine transmembrane transporter activity,ABC-type putrescine transporter activity,polyamine transport,membrane,ATP-binding cassette (ABC) transporter complex,ATP binding,transmembrane transporter activity,transmembrane transport	5	9	14	5	0.22	0.39	0.62	0.24
222	PA0605	NP_249296	A0A071L386	Q9I5T3	Q9I5T3_PSEAE	N/A	K02054	N/A	ABC transporter permease	415	agtC	45.9	Membrane proteins,Transport of small molecules	membrane,transmembrane transport	1	3	3	1	0.02	0.08	0.11	0.04
223	PA0606	NP_249297	A0A069QIR4	Q9I5T2	Q9I5T2_PSEAE	N/A	K02053	N/A	ABC transporter permease	276	agtD	29.8	Membrane proteins,Transport of small molecules	membrane,transmembrane transport	0	0	1	0	0	0	0.05	0
224	PA0614	NP_249305	A0A0H2ZLN2	Q9I5T0	Q9I5T0_PSEAE	N/A	N/A	N/A	hypothetical protein PA0614	149		15.5	Hypothetical unclassified unknown	#N/A	0	0	1	0	0	0	0.07	0
225	PA0616	NP_249307	A0A431XHB8	G3XCT9	G3XCT9_PSEAE	N/A	N/A	N/A	hypothetical protein PA0616	185		19.4	Related to phage, transposon, or plasmid	#N/A	0	1	0	0	0	Could Not Be Accurately Determined	0	0
226	PA0618	NP_249309	A0A8G5T8H1	G3XCX5	G3XCX5_PSEAE	N/A	N/A	N/A	bacteriophage protein	295		31.9	Related to phage, transposon, or plasmid	#N/A	0	0	1	4	0	0	0.05	0.21
227	PA0620	NP_249311	A0A8G5M5K0	G3XD71	G3XD71_PSEAE	N/A	N/A	N/A	bacteriophage protein	691		72.3	Related to phage, transposon, or plasmid	#N/A	0	0	1	0	0	0	0.03	0
228	PA0622	NP_249313	A0A8G2NWF5;A0A8G6D6M7	G3XD39	G3XD39_PSEAE	N/A	K06907	N/A	bacteriophage protein	386		41.2	Related to phage, transposon, or plasmid	#N/A	5	8	12	22	0.26	0.41	0.56	1.04
229	PA0623	NP_249314	A0A080VS95	Q9I5S9	Q9I5S9_PSEAE	N/A	K06908	N/A	bacteriophage protein	167		17.9	Related to phage, transposon, or plasmid	#N/A	2	1	4	1	0.23	0.11	0.37	0.11
230	PA0624	NP_249315	A0A0H2ZKL9	G3XCX2	G3XCX2_PSEAE	N/A	N/A	N/A	hypothetical protein PA0624	114		12.5	Related to phage, transposon, or plasmid	#N/A	0	0	0	1	0	0	0	0.19
231	PA0625	NP_249316	A0A8G4HNG7;A0A8G6HI08	G3XD83	G3XD83_PSEAE	N/A	N/A	N/A	hypothetical protein PA0625	745		77.6	Related to phage, transposon, or plasmid	#N/A	1	0	2	0	0.02	0	0.05	0
232	PA0626	NP_249317	A0A8B4ZIM9	G3XD65	G3XD65_PSEAE	N/A	K06906	N/A	hypothetical protein PA0626	290		31.3	Related to phage, transposon, or plasmid	#N/A	1	1	0	1	Could Not Be Accurately Determined	Could Not Be Accurately Determined	0	Could Not Be Accurately Determined
233	PA0629	NP_249320	A0A8G6F081;A0A8G6YM35	G3XD75	G3XD75_PSEAE	N/A	K03791	N/A	hypothetical protein PA0629	209		23	Related to phage, transposon, or plasmid	#N/A	1	0	1	2	0.05	0	0.08	0.16
234	PA0633	NP_249324	G8CP46	G3XD38	G3XD38_PSEAE	N/A	N/A	N/A	hypothetical protein PA0633	164		17.5	Related to phage, transposon, or plasmid	#N/A	0	1	0	0	0	Could Not Be Accurately Determined	0	0
235	PA0634	NP_249325	A0A0H2ZLQ3	G3XD68	G3XD68_PSEAE	N/A	N/A	N/A	hypothetical protein PA0634	115		12.9	Related to phage, transposon, or plasmid	#N/A	0	0	0	2	0	0	0	0.2
236	PA0636	NP_249327	A0A8G4CZK6	G3XD57	G3XD57_PSEAE	N/A	N/A	N/A	hypothetical protein PA0636	611		63.7	Related to phage, transposon, or plasmid	#N/A	0	1	0	0	0	Could Not Be Accurately Determined	0	0
237	PA0641	NP_249332	A0A8G1QAS4	Q9I5S5	Q9I5S5_PSEAE	N/A	N/A	N/A	bacteriophage protein	1204		130.8	Related to phage, transposon, or plasmid	protein binding	0	0	1	0	0	0	0.01	0
238	PA0652	NP_249343	A0A8G3ILM8;A0A8G4K8L5	P55222	VFR_PSEAE	N/A	K10914	Two-component system;Biofilm formation - Vibrio cholerae	cAMP-regulatory protein	214	vfr	24.2	Transcriptional regulators	DNA binding,regulation of transcription, DNA-templated,regulation of DNA-templated transcription,positive regulation of multi-organism process,obsolete positive regulation of multi-organism process,pathogenesis,obsolete pathogenesis	7	3	6	4	0.51	0.26	0.41	0.32
239	PA0654	NP_249345	A0A069Q9S2	Q9I5R7	SPED_PSEAE	4.1.1.50	K01611	Cysteine and methionine metabolism;Arginine and proline metabolism;Metabolic pathways	S-adenosylmethionine decarboxylase	264	speD	30.4	Central intermediary metabolism	adenosylmethionine decarboxylase activity,spermidine biosynthetic process,metabolic process	0	0	1	0	0	0	0.05	0
240	PA0655	NP_249346	A0A8G3CH41	Q9I5R6	COQ7_PSEAE	N/A	K06134	Ubiquinone and other terpenoid-quinone biosynthesis;Metabolic pathways;Biosynthesis of secondary metabolites;Biosynthesis of cofactors	2-nonaprenyl-3-methyl-6-methoxy-1,4-benzoquinol hydroxylase	215		23.6	Hypothetical unclassified unknown	monooxygenase activity,ubiquinone biosynthetic process	4	7	3	4	0.25	0.58	0.19	0.33
241	PA0657	NP_249348	A0A8G3YSB7	Q9I5R4	Q9I5R4_PSEAE	N/A	N/A	N/A	ATPase	493		54.6	Putative enzymes	ATP binding,ATPase activity,ATP hydrolysis activity	0	0	0	1	0	0	0	0.04
242	PA0658	NP_249349	A0A643J6Z9	Q9I5R3	Q9I5R3_PSEAE	N/A	K07124	N/A	short-chain dehydrogenase	266		29.2	Putative enzymes	#N/A	3	6	4	2	0.09	0.23	0.23	0.06
243	PA0659	NP_249350	A0A8G3J2U0	Q9I5R2	Q9I5R2_PSEAE	N/A	N/A	N/A	hypothetical protein PA0659	358		37.7	Membrane proteins	integral component of membrane	5	5	7	4	0.25	0.36	0.28	0.3
244	PA0660	NP_249351	A0A485I4T1	Q9I5R1	Q9I5R1_PSEAE	N/A	K00459	Nitrogen metabolism;Metabolic pathways	hypothetical protein PA0660	322		34.8	Hypothetical unclassified unknown	nitronate monooxygenase activity	0	0	1	1	0	0	Could Not Be Accurately Determined	0.07
245	PA0662	NP_249353	A0A431XJE2	Q9I5Q9	ARGC_PSEAE	1.2.1.38	K00145	Arginine biosynthesis;Metabolic pathways;Biosynthesis of secondary metabolites;2-Oxocarboxylic acid metabolism;Biosynthesis of amino acids	N-acetyl-gamma-glutamyl-phosphate reductase	344	argC	36.7	Amino acid biosynthesis and metabolism	oxidoreductase activity, acting on the aldehyde or oxo group of donors, NAD or NADP as acceptor,NAD binding,N-acetyl-gamma-glutamyl-phosphate reductase activity,arginine biosynthetic process,cellular amino acid biosynthetic process,protein dimerization activity,cellular amino acid metabolic process,beta-lactamase activity	0	0	0	1	0	0	0	0.03
246	PA0663	NP_249354	A0A071L047	Q9I5Q8	Q9I5Q8_PSEAE	N/A	N/A	N/A	hypothetical protein PA0663	239		27.2	Hypothetical unclassified unknown	#N/A	0	2	1	1	0	0.11	0.03	0.03
247	PA0665	NP_249356	A0A071KZB2	Q9I5Q6	ERPA_PSEAE	N/A	K15724	N/A	iron-sulfur cluster insertion protein ErpA	116		12.5	Hypothetical unclassified unknown	iron-sulfur cluster assembly,iron-sulfur cluster binding	0	0	1	0	0	0	0.16	0
248	PA0668	NP_249359	A0A8G7DC42	Q9I5Q3	SYY2_PSEAE	N/A	K01980	N/A	tyrosine--tRNA ligase	399	tyrZ	44.1	Amino acid biosynthesis and metabolism,Aminoacyl-tRNA biosynthesis,Translation post translation modification degradation,Tryptophan metabolism	tyrosine-tRNA ligase activity,RNA binding,nucleotide binding,ATP binding,tyrosyl-tRNA aminoacylation,aminoacyl-tRNA ligase activity,tRNA aminoacylation for protein translation,chorismate mutase activity,cellular amino acid metabolic process,tryptophan metabolic process,tRNA aminoacylation,cellular protein metabolic process	0	1	0	0	0	0.02	0	0
249	PA0690	NP_249381	A0A8F9JVS6;A0A8G4CTB5	Q9I5N6	Q9I5N6_PSEAE	N/A	N/A	N/A	hypothetical protein PA0690	4180	pdtA	430	Hypothetical unclassified unknown	protein secretion by the type V secretion system,pathogenesis,obsolete pathogenesis,type V protein secretion system complex	0	1	1	0	0	Could Not Be Accurately Determined	0	0
250	PA0705	NP_249396	A0A2X2AX52	Q9I5M1	Q9I5M1_PSEAE	N/A	K12987	N/A	alpha-1,6-rhamnosyltransferase MigA	299	migA	34.4	Cell wall LPS capsule,Putative enzymes	transferase activity, transferring glycosyl groups,glycosyltransferase activity,lipopolysaccharide core region biosynthetic process,lipopolysaccharide transport,single-species biofilm formation,transferase activity, transferring glycosyl groups,glycosyltransferase activity	4	0	4	1	0.24	0	0.26	0.09
251	PA0708	NP_249399	A0A0A8RMJ7	Q9I5M0	Q9I5M0_PSEAE	N/A	N/A	N/A	transcriptional regulator	284		31.5	Transcriptional regulators	DNA-binding transcription factor activity,regulation of transcription, DNA-templated,regulation of DNA-templated transcription	1	0	0	1	0.05	0	0	0.05
252	PA0715	NP_249406	Q9I5L3	Q9I5L3	Q9I5L3_PSEAE	2.7.7.49	K00986	N/A	hypothetical protein PA0715	318		36.6	Related to phage, transposon, or plasmid	RNA binding,RNA-directed DNA polymerase activity,RNA-dependent DNA biosynthetic process,RNA-templated DNA biosynthetic process	5	0	2	9	0.28	0	0.06	0.43
253	PA0716	NP_249407	A0A5E5QYB3;Q9I5L2	Q9I5L2	Q9I5L2_PSEAE	N/A	N/A	N/A	hypothetical protein PA0716	441		49.9	Hypothetical unclassified unknown	ATP-dependent DNA damage sensor activity,ATP binding,ATPase activity,ATP hydrolysis activity	1	0	0	1	0.05	0	0	Could Not Be Accurately Determined
254	PA0727	NP_249418	A0A8G3XXR0	Q9I5K1	Q9I5K1_PSEAE	N/A	N/A	N/A	hypothetical protein PA0727	430		49.3	Related to phage, transposon, or plasmid	#N/A	0	0	0	1	0	0	0	Could Not Be Accurately Determined
255	PA0735	NP_249426	A0A5F1BJS6;A0A8G6ZC21	Q9I5J4	Q9I5J4_PSEAE	N/A	N/A	N/A	hypothetical protein PA0735	271		30.8	Hypothetical unclassified unknown	#N/A	1	2	7	2	0.05	0.1	0.35	0.09
256	PA0736	NP_249427	A0A8G7JTE5	Q9I5J3	Q9I5J3_PSEAE	N/A	N/A	N/A	hypothetical protein PA0736	358		40	Membrane proteins	#N/A	0	0	3	0	0	0	0.08	0
257	PA0740	NP_249431	A0A8G4MYL2	Q9I5I9	Q9I5I9_PSEAE	N/A	K25227	N/A	SDS hydrolase SdsA1	658	sdsA1	72.6	Putative enzymes	alkyl sulfatase activity,dodecyl sulfate metabolic process,protein dimerization activity	0	0	0	1	0	0	0	0.01
258	PA0745	NP_249436	A0A8G3ADH5	Q9I5I4	Q9I5I4_PSEAE	N/A	N/A	N/A	enoyl-CoA hydratase	272	dspI	29.9	Putative enzymes	biofilm matrix disassembly	0	2	0	2	0	0.15	0	0.09
259	PA0751	NP_249442	A0A0A8RMU6	Q9I5H8	Q9I5H8_PSEAE	N/A	K07120	N/A	hypothetical protein PA0751	345		36.9	Membrane proteins	regulation of gene expression,integral component of membrane	0	2	0	0	0	0.1	0	0
260	PA0752	NP_249443	A0A0A8RIA4	Q9I5H7	Q9I5H7_PSEAE	N/A	K07793	Two-component system	hypothetical protein PA0752	505		52.8	Membrane proteins	#N/A	1	1	0	0	0.05	0.05	0	0
261	PA0753	NP_249444	A0A8G3P983	Q9I5H6	Q9I5H6_PSEAE	N/A	K07794	Two-component system	hypothetical protein PA0753	156		16.8	Membrane proteins	#N/A	1	2	0	0	0.08	0.19	0	0
262	PA0754	NP_249445	A0A069Q4J1	Q9I5H5	Q9I5H5_PSEAE	N/A	K07795	Two-component system	hypothetical protein PA0754	327		34.9	Hypothetical unclassified unknown	#N/A	3	3	0	0	0.13	0.21	0	0
263	PA0755	NP_249446	A0A0H2Z6S7;A0A2R3ITD6	Q9I5H4	Q9I5H4_PSEAE	N/A	N/A	N/A	cis-aconitate porin OpdH	427	opdH	47	Membrane proteins,Transport of small molecules	integral component of membrane	1	14	0	0	0.05	0.59	0	0
264	PA0757	NP_249448	A0A0F6RUD1	Q9I5H2	Q9I5H2_PSEAE	2.7.13.3	K07649	Two-component system	two-component sensor	460		50.3	Two component regulatory systems,Two-component System	phosphorelay sensor kinase activity,signal transduction,phosphorylation,transferase activity, transferring phosphorus-containing groups,integral component of membrane	2	3	3	0	0.07	0.1	0.08	0
265	PA0759	NP_249450	A0A8G3Q0E8	Q9I5H0	Q9I5H0_PSEAE	N/A	K06980	N/A	hypothetical protein PA0759	314		33.7	Hypothetical unclassified unknown	#N/A	0	0	0	1	0	0	0	0.04
266	PA0762	NP_249453	A0A8G3FS22;A0A8G3HEE5;A0A8G3NA10;A0A8G4JPU1	Q06198	RPSH_PSEAE	N/A	K03088	N/A	RNA polymerase sigma factor AlgU	193	algU	22.2	Alginate biosynthesis,Transcriptional regulators	negative regulation of bacterial-type flagellum-dependent cell motility,regulation of polysaccharide biosynthetic process,sigma factor activity,positive regulation of response to oxidative stress,positive regulation of cell adhesion involved in single-species biofilm formation,positive regulation of single-species biofilm formation on inanimate substrate,cellular response to antibiotic,cytosolic …	22	13	25	16	1.71	1.21	2.25	1.3
267	PA0763	NP_249454	A0A0H2Z700	P38107	MUCA_PSEAE	N/A	K03597	N/A	sigma factor AlgU negative regulator MucA	194	mucA	21	Alginate biosynthesis,Cell wall LPS capsule,Transcriptional regulators	sigma factor antagonist activity,regulation of polysaccharide biosynthetic process	3	6	7	5	0.3	0.7	0.75	0.54
268	PA0764	NP_249455	A0A233WN82	P38108	MUCB_PSEAE	N/A	K03598	N/A	sigma factor AlgU regulator MucB	316	mucB	34.6	Alginate biosynthesis,Cell wall LPS capsule,Transcriptional regulators	regulation of polysaccharide biosynthetic process	4	10	5	7	0.26	0.6	0.3	0.38
269	PA0766	NP_249457	A0A5E9L7J8	G3XD20	G3XD20_PSEAE	3.4.21.107	K04771	Cationic antimicrobial peptide (CAMP) resistance;Two-component system	serine protease MucD	474	mucD	50.3	Alginate biosynthesis,Cell wall LPS capsule,Putative enzymes	protein binding,proteolysis,metalloendopeptidase activity,serine-type endopeptidase activity,signal transduction,periplasmic space	5	3	7	9	0.21	0.11	0.29	0.36
270	PA0767	NP_249458	A0A069Q5C5	Q9I5G8	LEPA_PSEAE	3.6.5.n1	K03596	N/A	elongation factor 4	599	lepA	66.3	Protein secretion export apparatus,Translation post translation modification degradation	#N/A	11	4	18	0	0.39	0.14	0.48	0
271	PA0768	NP_249459	A0A071L1X0	Q9I5G7	LEP_PSEAE	3.4.21.89	K03100	N/A	signal peptidase I	284	lepB	32.1	Protein secretion export apparatus,Translation post translation modification degradation	serine-type endopeptidase activity,signal peptide processing,proteolysis,serine-type peptidase activity,membrane,peptidase activity	9	9	9	5	0.46	0.46	0.4	0.32
272	PA0769	NP_249460	A0A071LDR3	Q9I5G6	Q9I5G6_PSEAE	N/A	N/A	N/A	hypothetical protein PA0769	125		14.5	Hypothetical unclassified unknown	#N/A	2	1	2	5	0.23	0.14	0.22	0.58
273	PA0771	NP_249462	A0A2R3IQM7	Q9XCX8	ERA_PSEAE	N/A	K03595	N/A	GTPase Era	305	era	34.5	Cell division,Translation post translation modification degradation	#N/A	0	0	2	1	0	0	0.08	0.03
274	PA0773	NP_249464	A0A8G2NR93	Q9I5G5	PDXJ_PSEAE	N/A	K03474	Vitamin B6 metabolism;Metabolic pathways;Biosynthesis of cofactors	pyridoxine 5'-phosphate synthase	248	pdxJ	27.2	Biosynthesis of cofactors, prosthetic groups and carriers	cytoplasm,pyridoxine biosynthetic process,pyridoxine 5'-phosphate synthase activity	1	1	0	0	0.06	0.06	0	0
275	PA0774	NP_249465	A0A4P0TCR2	Q9I5G4	CMOB_PSEAE	N/A	K15257	N/A	tRNA (mo5U34)-methyltransferase	322		36.5	Hypothetical unclassified unknown	tRNA wobble uridine modification,transferase activity, transferring alkyl or aryl (other than methyl) groups	1	0	0	0	Could Not Be Accurately Determined	0	0	0
276	PA0778	NP_249469	A0A069Q4L8	Q9I5G0	Q9I5G0_PSEAE	N/A	K14475	N/A	inhibitor of cysteine peptidase	134	icp	14.6	Hypothetical unclassified unknown	#N/A	3	4	3	2	0.51	0.71	0.4	0.38
277	PA0779	NP_249470	A0A8G4KVC1;A0A8G7ARY0	Q9I5F9	Q9I5F9_PSEAE	N/A	K01338	N/A	ATP-dependent protease	799	asrA	88.6	Adaptation protection,Putative enzymes	ATP-dependent peptidase activity,ATP binding,proteolysis,serine-type endopeptidase activity,ATPase activity,ATP hydrolysis activity,protein catabolic process,sequence-specific DNA binding,regulation of nitric oxide metabolic process,cellular response to antibiotic	6	11	9	3	0.13	0.24	0.16	0.07
278	PA0781	NP_249472	A0A8G2QL37	Q9I5F7	Q9I5F7_PSEAE	N/A	K02014	N/A	hypothetical protein PA0781	687		74.2	Hypothetical unclassified unknown	#N/A	35	42	0	0	1.2	1.45	0	0
279	PA0782	NP_249473	A0A8G3U124;A0A8G6VSQ6	Q9I5F6	Q9I5F6_PSEAE	N/A	K13821	Alanine, aspartate and glutamate metabolism;Arginine and proline metabolism;Metabolic pathways;Biosynthesis of secondary metabolites	bifunctional proline dehydrogenase/pyrroline-5-carboxylate dehydrogenase	1060	putA	115.6	Amino acid biosynthesis and metabolism,Arginine and proline metabolism,Glutamate metabolism	oxidoreductase activity, acting on the aldehyde or oxo group of donors, NAD or NADP as acceptor,oxidoreductase activity,DNA-binding transcription factor activity,regulation of transcription, DNA-templated,regulation of DNA-templated transcription,proline biosynthetic process,proline catabolic process to glutamate,proline dehydrogenase activity,1-pyrroline-5-carboxylate dehydrogenase activity	0	0	23	46	0	0	0.33	0.68
280	PA0783	NP_249474	A0A071L0D0	Q9I5F5	Q9I5F5_PSEAE	N/A	K11928	N/A	sodium/proline symporter PutP	506	putP	54.4	Membrane proteins,Transport of small molecules	membrane,transmembrane transporter activity,transmembrane transport,proline:sodium symporter activity,sodium ion transport,proline transport,integral component of membrane,sodium ion binding,proline catabolic process to glutamate,L-proline transmembrane transporter activity,L-proline import across plasma membrane	3	6	6	3	0.09	0.19	0.14	0.08
281	PA0788	NP_249479	A0A8G2NR97	Q9I5F0	Q9I5F0_PSEAE	N/A	N/A	N/A	hypothetical protein PA0788	1041		116.4	Hypothetical unclassified unknown	transferase activity, transferring glycosyl groups,glycosyltransferase activity	0	0	0	2	0	0	0	0.03
282	PA0789	NP_249480	A0A069Q592	Q9I5E9	Q9I5E9_PSEAE	N/A	K03293	N/A	amino acid permease	471		51.4	Membrane proteins,Transport of small molecules	membrane,transmembrane transport	2	1	1	0	0.05	0.02	0.04	0
283	PA0792	NP_249483	A0A1C7BGX7;A0A8G7ATA9	Q9I5E6	Q9I5E6_PSEAE	4.2.1.79	K01720	Propanoate metabolism;Metabolic pathways	2-methylcitrate dehydratase	494	prpD	54.9	Carbon compound catabolism	propionate metabolic process, methylcitrate cycle,2-methylcitrate dehydratase activity,2 iron, 2 sulfur cluster binding,lyase activity,carbon utilization,cellular catabolic process	1	9	0	3	0.02	0.32	0	0.1
284	PA0795	NP_249486	A0A8G7A913	Q9I5E3	Q9I5E3_PSEAE	N/A	K01659	Propanoate metabolism;Metabolic pathways	methylcitrate synthase	375	prpC	41.7	Carbon compound catabolism,Central intermediary metabolism,Citrate cycle (TCA cycle),Glyoxylate and dicarboxylate metabolism	transferase activity, transferring acyl groups, acyl groups converted into alkyl on transfer,acyltransferase activity, acyl groups converted into alkyl on transfer,cytoplasm,citrate synthase activity,tricarboxylic acid cycle enzyme complex,tricarboxylic acid cycle	0	0	0	8	0	0	0	0.37
285	PA0799	NP_249490	A0A8G7JUD9	Q9I5D9	Q9I5D9_PSEAE	N/A	N/A	N/A	helicase	663		75	Putative enzymes	ATP binding,ATP-dependent chromatin remodeler activity	0	0	1	0	0	0	0.01	0
286	PA0801	NP_249492	A0A0A8RIF2	Q9I5D7	Q9I5D7_PSEAE	N/A	N/A	N/A	hypothetical protein PA0801	506		56.1	Membrane proteins	#N/A	1	1	0	0	0.03	0.03	0	0
287	PA0807	NP_249498	A0A069Q4P8	Q9I5D1	Q9I5D1_PSEAE	N/A	K01447	N/A	protein AmpDh3	255	ampDh3	28.7	Antibiotic resistance and susceptibility	peptidoglycan catabolic process,N-acetylmuramoyl-L-alanine amidase activity,Gram-negative-bacterium-type cell wall,regulation of beta-lactamase activity	0	1	0	0	0	0.06	0	0
288	PA0808	NP_249499	A0A8F9YCY2	Q9I5D0	Q9I5D0_PSEAE	N/A	N/A	N/A	hypothetical protein PA0808	157		17.6	Hypothetical unclassified unknown	#N/A	0	0	0	1	0	0	0	0.11
289	PA0830	NP_249521	A0A8G2VHD7	Q9I5A9	Q9I5A9_PSEAE	N/A	K07044	N/A	hypothetical protein PA0830	277		32.5	Hypothetical unclassified unknown	#N/A	0	0	1	0	0	0	0.04	0
290	PA0832	NP_249523	A0A069Q4S3	Q9I5A8	Q9I5A8_PSEAE	N/A	K01069	Pyruvate metabolism;Metabolic pathways	hypothetical protein PA0832	213		23.5	Hypothetical unclassified unknown	#N/A	0	0	0	1	0	0	0	0.05
291	PA0833	NP_249524	A0A8G2KLT1	Q9I5A7	Q9I5A7_PSEAE	N/A	N/A	N/A	hypothetical protein PA0833	237		24.7	Membrane proteins	#N/A	5	8	9	6	0.4	0.77	0.73	0.52
292	PA0834	NP_249525	A0A3M5DN74	Q9I5A6	Q9I5A6_PSEAE	N/A	N/A	N/A	acyltransferase	304		35.2	Hypothetical unclassified unknown	#N/A	4	4	5	2	0.04	0.04	0.16	0.04
293	PA0835	NP_249526	A0A077JUC6	Q9I5A5	PTA_PSEAE	2.3.1.8	K13788	Taurine and hypotaurine metabolism;Pyruvate metabolism;Propanoate metabolism;Methane metabolism;Carbon fixation pathways in prokaryotes;Metabolic pathways;Microbial metabolism in diverse environments;Carbon metabolism	phosphate acetyltransferase	704	pta	75.7	Carbon compound catabolism,Pyruvate metabolism	acetyltransferase activity,transferase activity, transferring acyl groups,acyltransferase activity,phosphate acetyltransferase activity	2	3	5	1	0.06	0.08	0.12	0.04
294	PA0836	NP_249527	A0A072ZNE2	Q9I5A4	ACKA_PSEAE	2.7.2.1	K00925	Taurine and hypotaurine metabolism;Pyruvate metabolism;Propanoate metabolism;Methane metabolism;Carbon fixation pathways in prokaryotes;Metabolic pathways;Microbial metabolism in diverse environments;Carbon metabolism	acetate kinase	394	ackA	42.4	Putative enzymes,Pyruvate metabolism	#N/A	0	0	0	1	0	0	0	0.03
295	PA0841	NP_249532	A0A8G3WR25	Q9I599	Q9I599_PSEAE	N/A	N/A	N/A	hypothetical protein PA0841	319		34.5	Hypothetical unclassified unknown	#N/A	1	0	0	0	0.07	0	0	0
296	PA0842	NP_249533	A0A8G4DWC3	Q9I598	Q9I598_PSEAE	N/A	N/A	N/A	glycosyl transferase family protein	406		45.1	Putative enzymes	transferase activity, transferring glycosyl groups,glycosyltransferase activity	0	0	1	0	0	0	Could Not Be Accurately Determined	0
297	PA0846	NP_249537	A0A509J8C7	Q9I595	CYSZ_PSEAE	N/A	K06203	N/A	sulfate transporter CysZ	246		28	Transport of small molecules	sulfate assimilation,integral component of plasma membrane,sulfate transmembrane transporter activity	1	0	0	1	0.04	0	0	0.04
298	PA0847	NP_249538	A0A6A9JTN3	Q9I594	Q9I594_PSEAE	N/A	N/A	N/A	hypothetical protein PA0847	735		82.6	Motility	regulation of transcription, DNA-templated,regulation of DNA-templated transcription,signal transduction,integral component of membrane,diguanylate cyclase activity,cyclase activity	0	1	0	1	0	0.03	0	0.03
299	PA0850	NP_249541	A0A072ZMU5	Q9I591	Q9I591_PSEAE	N/A	N/A	N/A	hypothetical protein PA0850	139		14.8	Hypothetical unclassified unknown	#N/A	1	1	0	1	0.14	0.14	0	0.14
300	PA0852	NP_249543	A0A6A9K1Z5	Q9I589	CBPD_PSEAE	N/A	K03933	N/A	chitin-binding protein CbpD	389	cbpD	41.9	Secreted factors (toxins, enzymes, alginate),Xcp type II secretion system	protein secretion by the type II secretion system,protein transport by the Sec complex,obsolete interaction with host via protein secreted by type II secretion system,chitin binding,extracellular space	0	0	0	3	0	0	0	0.11
301	PA0854	NP_249545	A0A8G7HNK5	Q9I587	FUMC2_PSEAE	N/A	K01679	Citrate cycle (TCA cycle);Pyruvate metabolism;Carbon fixation pathways in prokaryotes;Metabolic pathways;Biosynthesis of secondary metabolites;Microbial metabolism in diverse environments;Carbon metabolism	fumarate hydratase	464	fumC2	49.1	Carbon compound catabolism,Citrate cycle (TCA cycle),Energy metabolism	#N/A	0	0	0	1	0	0	0	0.02
302	PA0856	NP_249547	A0A8G2WTR6	Q9I585	Q9I585_PSEAE	N/A	K09924	N/A	hypothetical protein PA0856	182		20	Hypothetical unclassified unknown	#N/A	0	0	0	1	0	0	0	0.07
303	PA0858	NP_249549	A0A8G7HM69	Q9I583	Y858_PSEAE	N/A	K07146	N/A	hypothetical protein PA0858	312		35.4	Hypothetical unclassified unknown	#N/A	4	0	0	1	0.21	0	0	0.03
304	PA0859	NP_249550	A0A072ZLI6	Q9I582	Q9I582_PSEAE	N/A	K07396	N/A	hypothetical protein PA0859	200		21.5	Hypothetical unclassified unknown	oxidoreductase activity	0	0	0	1	0	0	0	0.1
305	PA0860	NP_249551	A0A3M5EFZ0	Q9I581	Q9I581_PSEAE	N/A	K06148	N/A	ABC transporter ATP-binding protein/permease	596		65.5	Membrane proteins,Transport of small molecules	#N/A	1	1	1	1	0.03	0.01	0.03	0.03
306	PA0861	NP_249552	A0A8G3MDH4	Q9I580	Q9I580_PSEAE	N/A	N/A	N/A	hypothetical protein PA0861	818	rbdA	91.2	Motility	regulation of transcription, DNA-templated,regulation of DNA-templated transcription	2	2	3	4	0.03	0.03	0.05	0.07
307	PA0865	NP_249556	A0A080VRX9	Q9I576	HPPD_PSEAE	N/A	K00457	Ubiquinone and other terpenoid-quinone biosynthesis;Tyrosine metabolism;Phenylalanine metabolism;Metabolic pathways;Biosynthesis of cofactors	4-hydroxyphenylpyruvate dioxygenase	357	hpd	39.9	Amino acid biosynthesis and metabolism	4-hydroxyphenylpyruvate dioxygenase activity,aromatic amino acid family metabolic process,oxidoreductase activity, acting on single donors with incorporation of molecular oxygen,cellular amino acid metabolic process,transferase activity, transferring pentosyl groups,pentosyltransferase activity	6	1	0	6	0.22	0.03	0	0.24
308	PA0867	NP_249558	A0A071KX07;A0A8G3W0N6;A0A8G4LCJ4	Q9I574	MLIC_PSEAE	N/A	N/A	N/A	lysozyme inhibitor	127	mliC	13.7	Adaptation protection	#N/A	19	20	18	12	3.38	3.61	1.94	2.43
309	PA0870	NP_249561	A0A8B5BQ84	P43336	PHHC_PSEAE	N/A	K00832	Cysteine and methionine metabolism;Tyrosine metabolism;Phenylalanine metabolism;Phenylalanine, tyrosine and tryptophan biosynthesis;Isoquinoline alkaloid biosynthesis;Metabolic pathways;Biosynthesis of secondary metabolites;Biosynthesis of amino acids	aromatic amino acid aminotransferase	399	phhC	43.3	Amino acid biosynthesis and metabolism	cellular amino acid metabolic process,transaminase activity,catalytic activity,biosynthetic process,pyridoxal phosphate binding,L-phenylalanine catabolic process	0	0	0	3	0	0	0	0.1
310	PA0876	NP_249567	A0A069Q5P2	Q9I569	Q9I569_PSEAE	N/A	N/A	N/A	transcriptional regulator	314		34.4	Transcriptional regulators	DNA-binding transcription factor activity,regulation of transcription, DNA-templated,regulation of DNA-templated transcription	1	0	1	2	0.09	0	0.07	0.15
311	PA0878	NP_249569	A0A069Q7L2	Q9I567	Q9I567_PSEAE	N/A	K18291	C5-Branched dibasic acid metabolism;Metabolic pathways	hypothetical protein PA0878	275		30.5	Hypothetical unclassified unknown	#N/A	0	0	0	1	0	0	0	0.03
312	PA0887	NP_249578	A0A069Q4Z2	Q9I558	ACSA1_PSEAE	6.2.1.1	K01895	Glycolysis / Gluconeogenesis;Pyruvate metabolism;Glyoxylate and dicarboxylate metabolism;Propanoate metabolism;Methane metabolism;Carbon fixation pathways in prokaryotes;Metabolic pathways;Biosynthesis of secondary metabolites;Microbial metabolism in diverse environments;Carbon metabolism	acetyl-CoA synthetase	651	acsA	71.8	Carbon compound catabolism,Central intermediary metabolism,Propanoate metabolism,Pyruvate metabolism,Reductive carboxylate cycle (CO2 fixation)	leucine-tRNA ligase activity,pyruvate metabolic process,metabolic process,carbon utilization,propionate metabolic process,reductive tricarboxylic acid cycle,cellular catabolic process	1	1	0	15	0.03	0.02	0	0.4
313	PA0888	NP_249579	A0A0A8RMC9	G3XD47	G3XD47_PSEAE	N/A	K10022	N/A	arginine/ornithine ABC transporter substrate-binding protein AotJ	259	aotJ	28	Transport of small molecules	transport,L-arginine transport,ornithine transport,extracellular space,L-arginine import across plasma membrane,L-ornithine import across plasma membrane	0	0	1	1	0	0	0.06	0.03
314	PA0889	NP_249580	A0A071L1I2	Q9I557	Q9I557_PSEAE	N/A	K10024	N/A	arginine/ornithine ABC transporter permease AotQ	229	aotQ	25.1	Membrane proteins,Transport of small molecules	L-arginine transport,ornithine transport,L-arginine import across plasma membrane,L-ornithine import across plasma membrane	0	0	1	0	0	0	0.03	0
315	PA0890	NP_249581	A0A8G3D8G3	G3XCZ5	G3XCZ5_PSEAE	N/A	K10023	N/A	arginine/ornithine ABC transporter permease AotM	232	aotM	26.1	Membrane proteins,Transport of small molecules	L-arginine transport,ornithine transport,L-arginine import across plasma membrane,L-ornithine import across plasma membrane	1	1	1	0	0.03	0.03	0.03	0
316	PA0892	NP_249583	A0A072ZL72	O30506	AOTP_PSEAE	N/A	K10025	N/A	arginine/ornithine ABC transporter ATP-binding protein AotP	254	aotP	28	Transport of small molecules	L-arginine transport,ornithine transport,L-arginine import across plasma membrane,L-ornithine import across plasma membrane	3	9	6	3	0.17	0.49	0.27	0.15
317	PA0893	NP_249584	A0A0H2Z7A8	G3XCU2	G3XCU2_PSEAE	N/A	K21825	N/A	transcriptional regulator ArgR	329	argR	36.9	Amino acid biosynthesis and metabolism,Transcriptional regulators	regulation of transcription, DNA-templated,regulation of DNA-templated transcription,regulation of arginine catabolic process,regulation of arginine biosynthetic process	1	1	1	2	0.03	0.04	0.04	0.06
318	PA0895	NP_249586	A0A8F9K578;A0A8G5BWR4	O30508	ARUC_PSEAE	N/A	K00840	Arginine and proline metabolism;Metabolic pathways	acetylornithine aminotransferase	406	aruC	43.7	Amino acid biosynthesis and metabolism	transaminase activity,pyridoxal phosphate binding,catalytic activity,arginine metabolic process,cellular amino acid metabolic process,N2-acetyl-L-ornithine:2-oxoglutarate 5-aminotransferase activity,arginine biosynthetic process,arginine catabolic process	1	2	0	4	0.04	0.09	0	0.21
319	PA0896	NP_249587	A0A072ZN39	P80357	ASTA_PSEAE	N/A	K00673	Arginine and proline metabolism;Metabolic pathways	arginine N-succinyltransferase subunit alpha	338	aruF	36.9	Amino acid biosynthesis and metabolism	arginine catabolic process	0	0	0	1	0	0	0	0.04
320	PA0897	NP_249588	A0A2R3J3T3	P80358	ASTG_PSEAE	N/A	K00673	Arginine and proline metabolism;Metabolic pathways	arginine N-succinyltransferase subunit beta	340	aruG	37.2	Amino acid biosynthesis and metabolism	arginine N-succinyltransferase activity,cellular amino acid metabolic process,arginine catabolic process	0	0	0	2	0	0	0	0.12
321	PA0903	NP_249594	A0A8G3VS78	Q9I553	SYA_PSEAE	N/A	K01872	N/A	alanine--tRNA ligase	874	alaS	94.7	Transcription RNA processing and degradation,Translation post translation modification degradation	nucleotide binding,alanine-tRNA ligase activity,ATP binding,alanyl-tRNA aminoacylation,nucleic acid binding,cytoplasm,aminoacyl-tRNA ligase activity,tRNA aminoacylation,threonine-tRNA ligase activity,RNA metabolic process,cellular protein metabolic process	3	5	9	4	0.06	0.13	0.15	0.08
322	PA0904	NP_249595	A0A8G7AMM3	O69077	AK_PSEAE	N/A	K00928	Glycine, serine and threonine metabolism;Monobactam biosynthesis;Cysteine and methionine metabolism;Lysine biosynthesis;Metabolic pathways;Biosynthesis of secondary metabolites;Microbial metabolism in diverse environments;2-Oxocarboxylic acid metabolism;Biosynthesis of amino acids	aspartokinase	412	lysC	44.4	Amino acid biosynthesis and metabolism,Glycine, serine and threonine metabolism,Lysine biosynthesis	#N/A	0	1	0	0	0	0.04	0	0
323	PA0906	NP_249597	A0A8H0WX71	Q9I551	Q9I551_PSEAE	N/A	N/A	N/A	transcriptional regulator	237	alpR	25.9	Transcriptional regulators	cellular response to DNA damage stimulus,negative regulation of transcription, DNA-templated,negative regulation of DNA-templated transcription,autolysis	1	0	0	0	Could Not Be Accurately Determined	0	0	0
324	PA0910	NP_249601	A0A2L1KDW5;A0A8G3JHJ5	Q9I547	Q9I547_PSEAE	N/A	N/A	N/A	hypothetical protein PA0910	167	alpD	17.9	Hypothetical unclassified unknown	cellular response to DNA damage stimulus,autolysis	1	0	2	4	Could Not Be Accurately Determined	0	Could Not Be Accurately Determined	0.27
325	PA0913	NP_249604	A0A0H2Z7D2	Q9I544	Q9I544_PSEAE	N/A	K06213	N/A	Mg transporter MgtE	482	mgtE	53.8	Transport of small molecules	magnesium ion binding,magnesium ion transport	3	3	10	1	0.1	0.09	0.29	0.02
326	PA0916	NP_249607	A0A8G4GIX8	Q9I541	RIMO_PSEAE	N/A	K14441	N/A	ribosomal protein S12 methylthiotransferase RimO	440		49	Hypothetical unclassified unknown	#N/A	0	0	1	0	0	0	0.07	0
327	PA0917	NP_249608	A0A8G6GTW3	Q9I540	KUP_PSEAE	N/A	K03549	N/A	potassium transport system protein kup	634	kup	68.7	Transport of small molecules	potassium ion transmembrane transporter activity,membrane,potassium ion transmembrane transport	2	2	4	0	0.05	0.03	0.08	0
328	PA0918	NP_249609	A0A077JNZ2	Q9I539	Q9I539_PSEAE	N/A	K12262	N/A	cytochrome b561	182		20.6	Energy metabolism	membrane,respiratory electron transport chain,electron transfer activity,integral component of membrane	0	0	2	2	0	0	0.13	0.13
329	PA0919	NP_249610	A0A0H2Z7C8;A0A8B5BN92	Q9I538	Q9I538_PSEAE	N/A	N/A	N/A	hypothetical protein PA0919	427		46.7	Hypothetical unclassified unknown	phospholipid homeostasis,hydrolase activity	6	10	13	4	0.27	0.42	0.57	0.23
330	PA0920	NP_249611	A0A8G6RPP7	Q9I537	Q9I537_PSEAE	N/A	K14205	Cationic antimicrobial peptide (CAMP) resistance;Two-component system	hypothetical protein PA0920	881		95.9	Membrane proteins	alanylphosphatidylglycerol synthase activity,phospholipid homeostasis	0	5	5	3	0	0.06	0.08	0.04
331	PA0925	NP_249616	A0A8G4UDF7	Q9I532	Q9I532_PSEAE	N/A	K03668	N/A	hypothetical protein PA0925	135		15	Hypothetical unclassified unknown	#N/A	0	0	1	0	0	0	0.15	0
332	PA0928	NP_249619	A0A8G3XDL1;V6AJJ7	G3XD98	G3XD98_PSEAE	2.7.13.3	K07678	Two-component system;Biofilm formation - Vibrio cholerae	sensor/response regulator hybrid protein	925	gacS	101	Two component regulatory systems,Two-component System	phosphorelay signal transduction system,signal transduction,integral component of membrane,phosphorylation,transferase activity, transferring phosphorus-containing groups,phosphorelay sensor kinase activity,positive regulation of cell motility,positive regulation of secondary metabolite biosynthetic process	4	4	10	16	0.07	0.08	0.18	0.33
333	PA0930	NP_249621	A0A8A4F8K2	Q9I528	Q9I528_PSEAE	N/A	K19609	Two-component system	two-component sensor	445		50.2	Transport of small molecules,Two component regulatory systems,Two-component System	signal transduction,integral component of membrane,phosphorelay sensor kinase activity,phosphorylation,transferase activity, transferring phosphorus-containing groups,phosphorelay signal transduction system,transport	1	0	0	0	0.02	0	0	0
334	PA0931	NP_249622	A0A8G5JI77	Q9I527	Q9I527_PSEAE	N/A	K19611	Two-component system	outer membrane receptor FepA	742	pirA	80.9	Transport of small molecules	cell outer membrane,signaling receptor activity,enterobactin transmembrane transporter activity,siderophore uptake transmembrane transporter activity,enterobactin transport,siderophore transport	0	5	0	2	0	0.11	0	0.05
335	PA0933	NP_249624	A0A8G3D9V3	Q9I525	RLMD_PSEAE	N/A	K03215	N/A	23S rRNA (uracil(1939)-C(5))-methyltransferase RlmD	450	ygcA	49.1	Translation post translation modification degradation	RNA binding,RNA processing,RNA methyltransferase activity	0	0	1	0	0	0	0.02	0
336	PA0934	NP_249625	A0A8G6XU07	Q9I524	Q9I524_PSEAE	N/A	K00951	Purine metabolism;Metabolic pathways	GTP pyrophosphokinase	747	relA	83.8	Adaptation protection	guanosine tetraphosphate metabolic process,tRNA dimethylallyltransferase activity,response to stimulus,stringent response,pathogenesis,obsolete pathogenesis	11	9	9	5	0.22	0.2	0.15	0.1
337	PA0936	NP_249627	A0A8G6ZRL4	Q9I522	Q9I522_PSEAE	N/A	K12979	Lipopolysaccharide biosynthesis	lipopolysaccharide biosynthetic protein LpxO	312	lpxO2	35.8	Cell wall LPS capsule,Putative enzymes	peptidyl-amino acid modification,catalytic activity,Gram-negative-bacterium-type cell wall	3	2	8	7	0.14	0.08	0.35	0.29
338	PA0937	NP_249628	A0A6A9K2K5	Q9I521	Q9I521_PSEAE	N/A	K09912	N/A	hypothetical protein PA0937	179		20.8	Hypothetical unclassified unknown	#N/A	3	0	2	1	0.28	0	0.13	0.04
339	PA0938	NP_249629	A0A0A8RMZ1;A0A485HGZ6;A0A8F8WIP6	Q9I520	Q9I520_PSEAE	N/A	N/A	N/A	hypothetical protein PA0938	442	wzz2	49.3	Hypothetical unclassified unknown	lipopolysaccharide biosynthetic process,O antigen biosynthetic process,membrane,Gram-negative-bacterium-type cell wall,Gram-negative-bacterium-type cell outer membrane assembly,Gram-negative-bacterium-type cell outer membrane assembly,Gram-negative-bacterium-type cell outer membrane assembly,plasma membrane,plasma membrane,periplasmic side of plasma membrane	14	7	21	4	0.54	0.28	0.72	0.12
340	PA0945	NP_249636	A0A8G3ZZY6	Q9I513	PUR5_PSEAE	N/A	K01933	Purine metabolism;Metabolic pathways;Biosynthesis of secondary metabolites	phosphoribosylformylglycinamidine cyclo-ligase	353	purM	37.1	Nucleotide biosynthesis and metabolism,Purine metabolism	phosphoribosylformylglycinamidine cyclo-ligase activity,'de novo' IMP biosynthetic process	3	1	3	0	0.17	0.03	0.15	0
341	PA0946	NP_249637	A0A069Q561;A0A8B5BQ05;A0A8G2WSF3;A0A8H2FA78	Q9I512	Q9I512_PSEAE	N/A	K09938	N/A	hypothetical protein PA0946	345		36.8	Hypothetical unclassified unknown	#N/A	7	7	32	26	0.66	0.5	2.05	2.06
342	PA0947	NP_249638	A0A069Q7U8	Q9I511	Q9I511_PSEAE	N/A	K10763	N/A	DNA replication initiation factor	234		26.8	Hypothetical unclassified unknown	#N/A	0	0	0	1	0	0	0	0.05
343	PA0948	NP_249639	A0A8A9AQ47	Q9I510	Q9I510_PSEAE	N/A	N/A	N/A	hypothetical protein PA0948	139		15.6	Hypothetical unclassified unknown	#N/A	0	0	1	0	0	0	0.09	0
344	PA0951	NP_249642	A0A659BDT5	Q9I507	Y951_PSEAE	N/A	K07058	N/A	hypothetical protein PA0951	411		46.2	Transcription RNA processing and degradation	#N/A	1	3	1	1	0.06	0.16	0.04	0.06
345	PA0952	NP_249643	A0A8G2VKN4	Q9I506	Q9I506_PSEAE	N/A	N/A	N/A	hypothetical protein PA0952	127		14.2	Hypothetical unclassified unknown	#N/A	0	0	0	1	0	0	0	0.11
346	PA0953	NP_249644	A0A072ZMI2;A0A8G3YID2	Q9I505	Q9I505_PSEAE	N/A	N/A	N/A	thioredoxin	154		16.9	Putative enzymes	#N/A	4	5	7	5	0.35	0.51	0.53	0.49
347	PA0955	NP_249646	A0A077JNU5	Q9I503	Q9I503_PSEAE	N/A	N/A	N/A	hypothetical protein PA0955	318		35.8	Hypothetical unclassified unknown	#N/A	1	1	5	1	0.05	0.05	0.19	0.05
348	PA0956	NP_249647	A0A6A9JTK6	Q9I502	SYP_PSEAE	6.1.1.15	K01881	N/A	proline--tRNA ligase	571	proS	63.1	Amino acid biosynthesis and metabolism,Aminoacyl-tRNA biosynthesis,Arginine and proline metabolism,Translation post translation modification degradation	nucleotide binding,aminoacyl-tRNA ligase activity,ATP binding,tRNA aminoacylation for protein translation,proline-tRNA ligase activity,cytoplasm,prolyl-tRNA aminoacylation,aminoacyl-tRNA editing activity,cellular amino acid metabolic process,arginine metabolic process,proline metabolic process,cellular protein metabolic process	0	0	1	3	0	0	0.04	0.09
349	PA0958	NP_249649	A0A2U9EWV5;V5UUX5	P32722	PORD_PSEAE	N/A	K18093	beta-Lactam resistance;Two-component system	porin D	443	oprD	48.4	Transport of small molecules	integral component of membrane,porin activity,outer membrane	0	1	2	1	0	0.03	0.08	0.03
350	PA0959	NP_249650	A0A071L4Q2	Q9I500	Q9I500_PSEAE	N/A	N/A	N/A	hypothetical protein PA0959	209		23.1	Hypothetical unclassified unknown	catalytic activity	0	0	0	2	0	0	0	0.11
351	PA0961	NP_249652	A0A0C7D4D3	Q9I4Z8	Q9I4Z8_PSEAE	N/A	K03704	N/A	cold-shock protein	204		7.2	Transcriptional regulators	nucleic acid binding	6	7	5	4	0.4	0.5	0.27	0.23
352	PA0962	NP_249653	A0A069Q6X4	Q9I4Z7	Q9I4Z7_PSEAE	N/A	K04047	N/A	DNA-binding stress protein	156	dps	17.5	Adaptation protection	#N/A	4	2	4	2	0.39	0.21	0.32	0.25
353	PA0963	NP_249654	A0A3M5D8T5;A0A8G2UCU2;V6AJT8	Q51422	SYDND_PSEAE	6.1.1.23	K01876	N/A	aspartate--tRNA ligase	591	aspS	66.2	Transcription RNA processing and degradation,Translation post translation modification degradation	ATP binding,ligase activity,aminoacyl-tRNA ligase activity,cytoplasm,nucleotide binding,tRNA aminoacylation for protein translation,nucleic acid binding	4	11	10	10	0.06	0.18	0.24	0.23
354	PA0967	NP_249658	A0A367MH25	Q51426	RUVB_PSEAE	3.6.4.12	K03551	N/A	Holliday junction ATP-dependent DNA helicase RuvB	352	ruvB	38.9	DNA replication recombination modification and repair	DNA repair,cellular response to chromate,DNA repair,cellular response to selenite ion	0	0	0	2	0	0	0	0.05
355	PA0969	NP_249660	A0A0A8RJ42	P50598	TOLQ_PSEAE	N/A	K03562	N/A	translocation protein TolQ	231	tolQ	25.2	Membrane proteins,Transport of small molecules	transport,membrane	10	13	6	7	0.58	0.82	0.32	0.45
356	PA0970	NP_249661	A0A071L4P0	P50599	TOLR_PSEAE	N/A	K03560	N/A	translocation protein TolR	146	tolR	15.8	Transport of small molecules	transport	3	3	4	0	0.42	0.46	0.37	0
357	PA0971	NP_249662	P50600	P50600	TOLA_PSEAE	N/A	K03646	N/A	translocation protein TolA	347	tolA	37.9	Membrane proteins,Transport of small molecules	integral component of membrane,toxin transmembrane transporter activity,bacteriocin transport	2	3	3	1	0.06	0.12	0.09	0.03
358	PA0972	NP_249663	A0A069Q6Y6	P50601	TOLB_PSEAE	N/A	K03641	N/A	translocation protein TolB	432	tolB	47.7	Transport of small molecules	protein import,periplasmic space,protein transport	7	5	11	15	0.28	0.25	0.42	0.63
359	PA0973	NP_249664	A0A077JP73;A0A8G7I661	Q9I4Z4	PAL_PSEAE	N/A	K03640	N/A	peptidoglycan associated lipoprotein OprL	168	oprL	17.9	Membrane proteins,Transport of small molecules	#N/A	18	18	14	20	2.13	2.13	1.49	2.18
360	PA0974	NP_249665	A0A0H2Z7H9	G3XDB2	G3XDB2_PSEAE	N/A	N/A	N/A	hypothetical protein PA0974	274		29.1	Hypothetical unclassified unknown	#N/A	0	0	1	3	0	0	0.05	0.29
361	PA0983	NP_249674	A0A8G3UAC3	Q9I4Y6	Q9I4Y6_PSEAE	N/A	K07483	N/A	hypothetical protein PA0983	95		10.8	Hypothetical unclassified unknown	DNA binding,transposase activity,transposition, DNA-mediated	1	1	0	1	Could Not Be Accurately Determined	Could Not Be Accurately Determined	0	Could Not Be Accurately Determined
362	PA0984	NP_249675	A0A0H2ZGV9;A0A8G1K526	Q9I4Y5	Q9I4Y5_PSEAE	N/A	N/A	N/A	colicin immunity protein	108		12.4	Membrane proteins,Secreted factors (toxins, enzymes, alginate)	toxic substance binding,bacteriocin immunity,membrane	4	4	0	1	0.41	0.41	0	0.07
363	PA0985	NP_249676	A0A8G6HH75	Q9I4Y4	Q9I4Y4_PSEAE	N/A	N/A	N/A	pyocin S5	498	pyoS5	56.1	Membrane proteins,Secreted factors (toxins, enzymes, alginate)	integral component of membrane,cytolysis,defense response to Gram-negative bacterium	0	0	0	1	0	0	0	0.04
364	PA0995	NP_249686	A0A080VS17	Q9I4X4	Q9I4X4_PSEAE	2.1.1.63	K00567	N/A	methylated-DNA--protein-cysteine methyltransferase	173	ogt	19.3	DNA replication recombination modification and repair	#N/A	1	0	0	0	0.08	0	0	0
365	PA0997	NP_249688	A0A072ZZD2	Q9I4X2	Q9I4X2_PSEAE	N/A	K18001	Phenazine biosynthesis;Biosynthesis of secondary metabolites	hypothetical protein PA0997	283	pqsB	30.5	Biosynthesis of cofactors, prosthetic groups and carriers	transferase activity, transferring acyl groups,acyltransferase activity,secondary metabolite biosynthetic process	0	0	0	5	0	0	0	0.36
366	PA0998	NP_249689	A0A8G5UE75	Q9I4X1	Q9I4X1_PSEAE	N/A	K18002	Phenazine biosynthesis;Biosynthesis of secondary metabolites	hypothetical protein PA0998	348	pqsC	38.2	Biosynthesis of cofactors, prosthetic groups and carriers	transferase activity, transferring acyl groups,acyltransferase activity,3-oxoacyl-[acyl-carrier-protein] synthase activity,fatty acid biosynthetic process,secondary metabolite biosynthetic process	0	0	0	2	0	0	0	0.08
367	PA1000	NP_249691	A0A8G6XT19	P20581	Y1000_PSEAE	N/A	K20257	Phenazine biosynthesis;Biosynthesis of secondary metabolites	thioesterase PqsE	301	pqsE	34.3	Biosynthesis of cofactors, prosthetic groups and carriers	obsolete cofactor biosynthetic process,secondary metabolite biosynthetic process	0	0	0	1	0	0	0	0.05
368	PA1003	NP_249694	A0A072ZLE6	Q9I4X0	Q9I4X0_PSEAE	N/A	K19735	N/A	transcriptional regulator MvfR	332	mvfR	37.2	Biosynthesis of cofactors, prosthetic groups and carriers,Transcriptional regulators	DNA-binding transcription factor activity,regulation of transcription, DNA-templated,regulation of DNA-templated transcription,positive regulation of lyase activity,positive regulation of multi-organism process,obsolete positive regulation of multi-organism process,regulation of transmembrane transport,transcription regulatory region sequence-specific DNA binding,transcription cis-regulatory regi…	0	0	0	3	0	0	0	0.15
369	PA1007	NP_249698	A0A072ZZC4	Q9I4W6	Q9I4W6_PSEAE	N/A	K03548	N/A	hypothetical protein PA1007	357		40.1	Membrane proteins	#N/A	0	1	0	0	0	0.04	0	0
370	PA1008	NP_249699	A0A069Q709	Q9I4W5	Q9I4W5_PSEAE	N/A	K03564	N/A	bacterioferritin comigratory protein	157	bcp	17.4	Adaptation protection	response to stimulus	0	0	0	1	0	0	0	0.06
371	PA1009	NP_249700	A0A072ZMD9	Q9I4W4	Q9I4W4_PSEAE	N/A	K03567	N/A	hypothetical protein PA1009	185		20.6	Hypothetical unclassified unknown	#N/A	0	0	0	1	0	0	0	0.05
372	PA1010	NP_249701	A0A072ZMX0	Q9I4W3	DAPA_PSEAE	4.3.3.7	K01714	Monobactam biosynthesis;Lysine biosynthesis;Metabolic pathways;Biosynthesis of secondary metabolites;Microbial metabolism in diverse environments;Biosynthesis of amino acids	4-hydroxy-tetrahydrodipicolinate synthase	292	dapA	31.4	Amino acid biosynthesis and metabolism,Lysine biosynthesis	3-dehydroquinate dehydratase activity,cellular amino acid metabolic process,lysine biosynthetic process	0	0	2	3	0	0	0.09	0.1
373	PA1011	NP_249702	A0A069Q540	Q9I4W2	Q9I4W2_PSEAE	N/A	K07287	N/A	hypothetical protein PA1011	396		43.1	Hypothetical unclassified unknown	#N/A	13	13	16	15	0.73	0.71	0.73	0.84
374	PA1013	NP_249704	A0A1C7BZG9	Q9I4W0	PUR7_PSEAE	6.3.2.6	K14233	N/A	phosphoribosylaminoimidazole-succinocarboxamide synthase	236	purC	26.8	Nucleotide biosynthesis and metabolism,Purine metabolism	cobalamin biosynthetic process,phosphoribosylaminoimidazolesuccinocarboxamide synthase activity,purine nucleotide biosynthetic process,glutamate-cysteine ligase activity,purine nucleotide metabolic process,nucleotide metabolic process	4	1	1	2	0.26	0.07	0.06	0.17
375	PA1014	NP_249705	A0A0H2Z7M4	Q9I4V9	Q9I4V9_PSEAE	N/A	K12987	N/A	glycosyl transferase family protein	330	wapB	37.3	Putative enzymes	lipopolysaccharide glucosyltransferase I activity,lipopolysaccharide core region biosynthetic process,transferase activity, transferring glycosyl groups,glycosyltransferase activity	2	1	3	0	0.08	0.02	0.13	0
376	PA1015	NP_249706	A0A8G8GVX7	Q9I4V8	Q9I4V8_PSEAE	N/A	N/A	N/A	transcriptional regulator	266		28.9	Transcriptional regulators	DNA binding,regulation of transcription, DNA-templated,regulation of DNA-templated transcription	1	0	1	0	0.05	0	0.07	0
377	PA1018	NP_249709	A0A1C7BI67	G3XD07	G3XD07_PSEAE	N/A	N/A	N/A	hypothetical protein PA1018	288		31.6	Hypothetical unclassified unknown	#N/A	0	0	1	1	0	0	0.03	0.03
378	PA1032	NP_249723	A0A8G4ACL3;A0A8G5PA70	Q9I4U2	QUIP_PSEAE	N/A	K07116	N/A	acyl-homoserine lactone acylase QuiP	847	quiP	94.1	Antibiotic resistance and susceptibility,Carbon compound catabolism,Putative enzymes	hydrolase activity,antibiotic biosynthetic process,hydrolase activity, acting on carbon-nitrogen (but not peptide) bonds, in linear amides	1	6	3	4	0.02	0.08	0.06	0.06
379	PA1035	NP_249726	A0A0C7D5F2	Q9I4T9	Q9I4T9_PSEAE	N/A	N/A	N/A	hypothetical protein PA1035	164		19	Hypothetical unclassified unknown	response to desiccation	1	1	0	1	0.23	0.23	0	0.23
380	PA1040	NP_249731	A0A071LDY6	Q9I4T4	Q9I4T4_PSEAE	N/A	N/A	N/A	hypothetical protein PA1040	165		18.7	Hypothetical unclassified unknown	#N/A	0	0	0	1	0	0	0	0.06
381	PA1041	NP_249732	A0A071L237	Q9I4T3	Q9I4T3_PSEAE	N/A	N/A	N/A	hypothetical protein PA1041	210		21.7	Membrane proteins,Transport of small molecules	#N/A	0	6	1	12	0	0.82	0.17	1.26
382	PA1044	NP_249735	A0A0D7N171	Q9I4T0	Q9I4T0_PSEAE	N/A	N/A	N/A	hypothetical protein PA1044	154		16.9	Membrane proteins	integral component of membrane	0	0	1	0	0	0	0.1	0
383	PA1049	NP_249740	A0A2R3J356	Q9I4S5	PDXH_PSEAE	1.4.3.5	K00275	Vitamin B6 metabolism;Metabolic pathways;Microbial metabolism in diverse environments;Biosynthesis of cofactors	pyridoxine/pyridoxamine 5'-phosphate oxidase	215	pdxH	24.9	Biosynthesis of cofactors, prosthetic groups and carriers,Vitamin B6 metabolism	pyridoxine biosynthetic process,FMN binding,pyridoxamine-phosphate oxidase activity	0	0	0	1	0	0	0	0.08
384	PA1051	NP_249742	A0A072ZLD6	Q9I4S3	Q9I4S3_PSEAE	N/A	K03299	N/A	transporter	452		47	Membrane proteins,Transport of small molecules	#N/A	0	1	1	1	0	0.05	0.05	0.05
385	PA1053	NP_249744	A0A072ZKU5	Q9I4S1	Q9I4S1_PSEAE	N/A	K06077	N/A	hypothetical protein PA1053	154		15.6	Membrane proteins	#N/A	6	6	5	6	0.64	0.62	0.42	0.69
386	PA1054	NP_249745	A0A0A8RJA3	Q9I4S0	Q9I4S0_PSEAE	N/A	K05559	N/A	monovalent cation/H+ antiporter subunit A	933	shaA	99.6	Membrane proteins,Putative enzymes,Transport of small molecules	sodium:proton antiporter activity,sodium ion transmembrane transport	0	0	3	0	0	0	0.04	0
387	PA1056	NP_249747	A0A0A8RMY3	Q9I4R8	Q9I4R8_PSEAE	N/A	K05561	N/A	monovalent cation/H+ antiporter subunit D	499	shaC	52.3	Membrane proteins,Putative enzymes,Transport of small molecules	NADH dehydrogenase (ubiquinone) activity,ATP synthesis coupled electron transport,sodium:proton antiporter activity,sodium ion transmembrane transport	1	0	1	0	0.03	0	0.03	0
388	PA1057	NP_249748	A0A0A8RJE5	Q9I4R7	Q9I4R7_PSEAE	N/A	K05562	N/A	monovalent cation/H+ antiporter subunit E	174	shaD	19.3	Membrane proteins,Transport of small molecules	cation transport,cation transmembrane transporter activity,integral component of membrane,sodium:proton antiporter activity,sodium ion transmembrane transport	0	1	1	1	0	0.11	0.07	0.11
389	PA1059	NP_249750	A0A071L195	Q9I4R5	Q9I4R5_PSEAE	N/A	K05564	N/A	monovalent cation/H+ antiporter subunit G	115	shaF	12.5	Membrane proteins,Transport of small molecules	monovalent cation:proton antiporter activity,inorganic cation transmembrane transport,sodium:proton antiporter activity,sodium ion transmembrane transport	0	0	1	0	0	0	0.1	0
390	PA1064	NP_249755	A0A069Q439	Q9I4R0	Q9I4R0_PSEAE	N/A	K08985	N/A	hypothetical protein PA1064	221		24.2	Hypothetical unclassified unknown	#N/A	3	4	9	7	0.25	0.33	0.73	0.6
391	PA1068	NP_249759	A0A3M5DD17;A0A8D9JDW3	Q9I4Q6	Q9I4Q6_PSEAE	N/A	K04079	N/A	heat shock protein	636		70.7	Chaperones heatshock protein	ATP binding,protein folding,ATPase activity,ATP hydrolysis activity,unfolded protein binding,ATP-dependent protein folding chaperone	1	1	6	0	0.02	0.03	0.1	0
392	PA1069	NP_249760	A0A0A8RJB2;A0A8G6XT04	Q9I4Q5	Q9I4Q5_PSEAE	N/A	N/A	N/A	hypothetical protein PA1069	764		86.1	Hypothetical unclassified unknown	protein binding	0	0	3	9	0	0	0.06	0.17
393	PA1070	NP_249761	A0A071L3F8;A0A080VUU1	P21630	BRAG_PSEAE	N/A	K01996	N/A	ABC transporter ATP-binding protein	233	braG	25.6	Transport of small molecules	transport,D-alanine transport,L-alanine transport	11	9	8	2	0.82	0.76	0.48	0.14
394	PA1071	NP_249762	A0A072ZM68	P21629	BRAF_PSEAE	N/A	K01995	N/A	ABC transporter ATP-binding protein	255	braF	28.3	Transport of small molecules	transport,D-alanine transport,L-alanine transport,L-isoleucine import across plasma membrane,L-valine import across plasma membrane	14	17	4	5	1.02	1.21	0.32	0.29
395	PA1072	NP_249763	A0A072ZMR9	P21628	BRAE_PSEAE	N/A	K01998	N/A	branched-chain amino acid ABC transporter permease BraE	417	braE	45.6	Membrane proteins,Transport of small molecules	transport,membrane,D-alanine transport	1	1	0	0	0.02	0.02	0	0
396	PA1074	NP_249765	A0A069Q446	P21175	BRAC_PSEAE	N/A	K01999	N/A	branched-chain amino acid ABC transporter substrate-binding protein BraC	373	braC	39.8	Transport of small molecules	amino acid transport,branched-chain amino acid transport,D-alanine transport,L-alanine transport,L-isoleucine import across plasma membrane,L-valine import across plasma membrane	1	1	0	6	0.05	0.05	0	0.33
397	PA1080	NP_249771	A0A0A8RND5;A0A2R3J1S7	Q9I4P9	Q9I4P9_PSEAE	N/A	K02390	N/A	flagellar hook protein FlgE	462	flgE	48.3	Cell wall LPS capsule,Flagella assembly,Motility	movement of cell or subcellular component,obsolete movement of cell or subcellular component,Gram-negative-bacterium-type cell wall,obsolete flagellum assembly	4	4	9	2	0.19	0.19	0.36	0.11
398	PA1083	NP_249774	A0A8G4TUB3	Q9I4P6	FLGH_PSEAE	N/A	K02393	N/A	flagellar basal body L-ring protein	231	flgH	24.5	Cell wall LPS capsule,Flagella assembly,Motility	motor activity,cytoskeletal motor activity,bacterial-type flagellum-dependent cell motility,bacterial-type flagellum basal body, distal rod, L ring	1	0	0	0	0.11	0	0	0
399	PA1086	NP_249777	A0A3M5ESB0	Q9I4P3	Q9I4P3_PSEAE	N/A	K02396	N/A	flagellar hook-associated protein FlgK	683	flgK	71.7	Cell wall LPS capsule,Flagella assembly,Motility	structural molecule activity,bacterial-type flagellum hook,bacterial-type flagellum assembly	1	1	3	2	0.02	0.02	0.08	0.07
400	PA1087	NP_249778	A0A8G6KUD6	Q9I4P2	Q9I4P2_PSEAE	N/A	K02397	N/A	flagellar hook-associated protein FlgL	439	flgL	46.8	Cell wall LPS capsule,Flagella assembly,Motility	structural molecule activity,bacterial-type flagellum,bacterial-type flagellum-dependent cell motility,bacterial-type flagellum hook,bacterial-type flagellum assembly	1	0	3	2	0.03	0	0.12	0.08
401	PA1089	NP_249780	A0A0F7QRN2	Q9I4P0	Q9I4P0_PSEAE	N/A	N/A	N/A	hypothetical protein PA1089	200		22.5	Hypothetical unclassified unknown	#N/A	0	0	1	2	0	0	0.06	0.16
402	PA1090	NP_249781	A0A0C7D3Y3	Q9I4N9	Q9I4N9_PSEAE	N/A	N/A	N/A	hypothetical protein PA1090	220		24.7	Hypothetical unclassified unknown	#N/A	0	0	1	0	0	0	0.06	0
403	PA1091	NP_249782	A0A8G2RZ47	Q9I4N8	Q9I4N8_PSEAE	N/A	N/A	N/A	flagellar glycosyl transferase FgtA	1694	fgtA	187.2	Hypothetical unclassified unknown	membrane,CDP-glycerol glycerophosphotransferase activity,transferase activity, transferring glycosyl groups,glycosyltransferase activity	0	0	0	1	0	0	0	0
404	PA1092	NP_249783	A0A060GS31;A0A8G1K4V8;A0A8G4F641;A0PCV9;O30735;O34582;P72127;P72128	P72151	FLICB_PSEAE	N/A	K02406	Two-component system;Shigellosis	B-type flagellin	488	fliC	49.2	Motility	bacterial-type flagellum,structural molecule activity,bacterial-type flagellum-dependent cell motility	59	76	69	68	2.16	2.84	2.16	2.68
405	PA1094	NP_249785	A0A643J364	Q9K3C5	FLID2_PSEAE	N/A	K02407	N/A	B-type flagellar hook-associated protein	474	fliD	49.4	Cell wall LPS capsule,Flagella assembly,Motility	bacterial-type flagellum hook,bacterial-type flagellum,cell adhesion,bacterial-type flagellum filament cap	1	3	10	10	0.03	0.11	0.37	0.32
406	PA1095	NP_249786	A0A0H2Z6T1	Q9I4N6	FLISB_PSEAE	N/A	K02422	N/A	B-type flagellar protein FliS	126		13.8	Hypothetical unclassified unknown	bacterial-type flagellum assembly	0	0	2	0	0	0	0.24	0
407	PA1097	NP_249788	A0A8G3NUL2	G3XCV0	G3XCV0_PSEAE	N/A	K10941	Two-component system;Biofilm formation - Vibrio cholerae	transcriptional regulator FleQ	490	fleQ	55.3	Motility,Transcriptional regulators	positive regulation of cilium-dependent cell motility,transcription, DNA-templated,DNA-templated transcription,regulation of transcription, DNA-templated,regulation of DNA-templated transcription,positive regulation of cell-substrate adhesion,negative regulation of extracellular matrix assembly,cyclic-di-GMP binding,regulation of bacterial-type flagellum-dependent cell motility,regulation of bact…	5	3	3	6	0.14	0.12	0.09	0.21
408	PA1098	NP_249789	A0A8G2YNQ6	Q9I4N4	Q9I4N4_PSEAE	N/A	K10942	Two-component system;Biofilm formation - Vibrio cholerae	two-component sensor	402	fleS	43.9	Two component regulatory systems,Two-component System	phosphorelay signal transduction system,phosphorelay sensor kinase activity,phosphorelay sensor kinase activity	1	0	0	0	0.06	0	0	0
409	PA1099	NP_249790	A0A8G4MM37	Q9I4N3	Q9I4N3_PSEAE	N/A	K10943	Two-component system;Biofilm formation - Vibrio cholerae	two-component response regulator	473	fleR	51.2	Motility,Transcriptional regulators,Two component regulatory systems,Two-component System	sequence-specific DNA binding,phosphorelay signal transduction system,ATP binding,transcription factor binding,regulation of transcription, DNA-templated,regulation of DNA-templated transcription,positive regulation of cell adhesion,phosphorelay response regulator activity,positive regulation of cilium-dependent cell motility,negative regulation of single-species biofilm formation,phosphorelay re…	2	0	0	0	0.08	0	0	0
410	PA1101	NP_249792	A0A8G2RXX8	Q51463	FLIF_PSEAE	N/A	K02409	N/A	flagellar MS-ring protein	598	fliF	64	Cell wall LPS capsule,Flagella assembly,Motility	movement of cell or subcellular component,obsolete movement of cell or subcellular component,Gram-negative-bacterium-type cell wall,obsolete flagellum assembly	2	2	4	0	0.09	0.06	0.15	0
411	PA1102	NP_249793	A0A8G4KDC4	Q51464	FLIG_PSEAE	N/A	K02410	N/A	flagellar motor switch protein FliG	338	fliG	37	Cell wall LPS capsule,Flagella assembly,Motility	bacterial-type flagellum,motor activity,cytoskeletal motor activity	3	0	2	2	0.15	0	0.08	0.12
412	PA1113	NP_249804	A0A8F9NYS8	Q9I4M2	Q9I4M2_PSEAE	N/A	K06147	N/A	ABC transporter ATP-binding protein/permease	588		64	Membrane proteins,Transport of small molecules	ATP binding,integral component of membrane,transmembrane transport,ABC-type transmembrane transporter activity,ABC-type transporter activity	1	1	1	1	0.02	0.02	0.02	0.02
413	PA1115	NP_249806	A0A8G4D7H4	Q9I4M0	Q9I4M0_PSEAE	N/A	N/A	N/A	hypothetical protein PA1115	774		85.8	Membrane proteins	sulfuric ester hydrolase activity	1	2	0	0	0.02	0.05	0	0
414	PA1119	NP_249810	A0A8G4PCG8	Q9I4L6	Q9I4L6_PSEAE	N/A	N/A	N/A	hypothetical protein PA1119	168	yfiB	18.4	Cell wall LPS capsule,Membrane proteins	integral component of membrane	0	1	3	5	0	0.16	0.18	0.35
415	PA1126	NP_249817	A0A8G2RYG7	Q9I4K9	Q9I4K9_PSEAE	N/A	N/A	N/A	hypothetical protein PA1126	195		21.8	Membrane proteins	#N/A	0	0	1	0	0	0	0.05	0
416	PA1127	NP_249818	A0A072ZLB8	Q9I4K8	Q9I4K8_PSEAE	N/A	N/A	N/A	oxidoreductase	329		36.5	Adaptation protection,Putative enzymes	#N/A	0	0	0	1	0	0	0	0.06
417	PA1128	NP_249819	A0A8G3X8G8	Q9I4K7	Q9I4K7_PSEAE	N/A	N/A	N/A	transcriptional regulator	303		33.5	Transcriptional regulators	#N/A	1	0	0	0	Could Not Be Accurately Determined	0	0	0
418	PA1130	NP_249821	A0A8G2YV70	Q9I4K5	Q9I4K5_PSEAE	N/A	K12990	N/A	rhamnosyltransferase	325	rhlC	35.9	Adaptation protection,Cell wall LPS capsule	transferase activity,glycolipid biosynthetic process,transferase activity, transferring glycosyl groups,glycosyltransferase activity	0	0	0	6	0	0	0	0.25
419	PA1131	NP_249822	A0A485ENE4	Q9I4K4	Q9I4K4_PSEAE	N/A	K08151	N/A	major facilitator superfamily transporter	422		44.3	Antibiotic resistance and susceptibility,Membrane proteins,Transport of small molecules	transmembrane transporter activity,transmembrane transport	0	0	0	1	0	0	0	0.02
420	PA1150	NP_249841	A0A8G3VH37	Q06584	PYS2_PSEAE	N/A	N/A	N/A	pyocin-S2	689	pys2	73.9	Adaptation protection,Secreted factors (toxins, enzymes, alginate)	endonuclease activity,signaling receptor binding,response to bacterium,cytolysis	0	0	2	1	0	0	0.04	0.02
421	PA1155	NP_249846	A0A8B5BN77	Q9I4I2	Q9I4I2_PSEAE	N/A	K00526	Purine metabolism;Pyrimidine metabolism;Metabolic pathways;Nucleotide metabolism	ribonucleotide-diphosphate reductase subunit beta	415	nrdB	47.4	Nucleotide biosynthesis and metabolism,Purine metabolism,Pyrimidine metabolism	ribonucleoside-diphosphate reductase complex,deoxyribonucleotide biosynthetic process,iron ion binding	2	0	5	3	0.12	0	0.23	0.15
422	PA1156	NP_249847	A0A072ZKL0	Q9I4I1	Q9I4I1_PSEAE	1.17.4.1	K00525	Purine metabolism;Pyrimidine metabolism;Metabolic pathways;Nucleotide metabolism	ribonucleotide-diphosphate reductase subunit alpha	963	nrdA	107.1	Nucleotide biosynthesis and metabolism,Purine metabolism,Pyrimidine metabolism	ribonucleoside-diphosphate reductase complex	3	7	19	14	0.04	0.13	0.32	0.25
423	PA1158	NP_249849	A0A485EMW0;A0A8G2KTA8	Q9I4H9	Q9I4H9_PSEAE	2.7.13.3	K07639	Two-component system	two-component sensor	452		51	Two component regulatory systems,Two-component System	phosphorelay sensor kinase activity,signal transduction,phosphorylation,transferase activity, transferring phosphorus-containing groups,integral component of membrane	1	0	3	1	Could Not Be Accurately Determined	0	0.07	0.02
424	PA1159	NP_249850	A0A0H2Z6Y0	Q9I4H8	Q9I4H8_PSEAE	N/A	K03704	N/A	cold-shock protein	69		7.7	Adaptation protection,Transcriptional regulators	#N/A	0	0	3	0	0	0	0.45	0
425	PA1161	NP_249852	A0A8G6W451	Q9I4H6	Q9I4H6_PSEAE	N/A	K00563	N/A	rRNA methyltransferase	267	rrmA	29.6	Transcription RNA processing and degradation	methyltransferase activity,RNA metabolic process	0	0	2	0	0	0	0.11	0
426	PA1171	NP_249862	A0A8G7D2J9	Q9I4G6	Q9I4G6_PSEAE	N/A	N/A	N/A	transglycosylase	398	sltB2	42.7	Cell wall LPS capsule,Putative enzymes	lytic transglycosylase activity,peptidoglycan turnover	0	0	0	1	0	0	0	0.04
427	PA1174	NP_249865	A0A8G2VU00;A0A8G4LJ20	Q9I4G3	NAPA_PSEAE	N/A	K02567	Nitrogen metabolism;Metabolic pathways;Microbial metabolism in diverse environments	nitrate reductase catalytic subunit	829	napA	92.9	Energy metabolism,Nitrogen metabolism	nitrate reductase activity,molybdenum ion binding,oxidoreductase activity,molybdopterin cofactor binding,isocitrate dehydrogenase (NADP+) activity,generation of precursor metabolites and energy	0	0	0	24	0	0	0	0.41
428	PA1178	NP_249869	A0A0H2Z863	G3XD11	G3XD11_PSEAE	N/A	N/A	N/A	PhoP/Q and low Mg2+ inducible outer membrane protein H1	200	oprH	21.6	Adaptation protection,Membrane proteins,Transport of small molecules	lipopolysaccharide binding,cell outer membrane,integral component of membrane	3	6	8	10	0.27	0.68	0.63	1.06
429	PA1179	NP_249870	A0A0N9R2K7	Q9I4F9	Q9I4F9_PSEAE	N/A	K07660	Cationic antimicrobial peptide (CAMP) resistance;Two-component system	two-component response regulator PhoP	225	phoP	25.7	Transcriptional regulators,Two component regulatory systems,Two-component System	positive regulation of phospholipid biosynthetic process,cellular response to antibiotic	0	0	6	6	0	0	0.35	0.4
430	PA1180	NP_249871	A0A0H2Z8C1;A0A8G2RZT0	Q9I4F8	Q9I4F8_PSEAE	2.7.13.3	K07637	Cationic antimicrobial peptide (CAMP) resistance;Two-component system	two-component sensor PhoQ	448	phoQ	50.2	Two component regulatory systems,Two-component System	phosphorelay sensor kinase activity,signal transduction,phosphorylation,transferase activity, transferring phosphorus-containing groups,phosphorelay signal transduction system,cellular response to antibiotic	3	1	14	4	0.13	0.05	0.52	0.14
431	PA1181	NP_249872	A0A1C7BEM2	Q9I4F7	Q9I4F7_PSEAE	N/A	K21084	N/A	sensor protein	1120		124.7	Membrane proteins	protein binding	0	0	0	1	0	0	0	0.02
432	PA1183	NP_249874	A0A0A8RP76	Q9I4F5	DCTA2_PSEAE	N/A	K11103	Two-component system	C4-dicarboxylate transport protein	436	dctA	46	C(4)-dicarboxylate transport,C(4)-dicarboxylate transport,Transport of small molecules	C4-dicarboxylate transport,fumarate transport,C4-dicarboxylate transport,dicarboxylic acid transport	1	0	3	0	0.05	0	0.12	0
433	PA1190	NP_249881	A0A069Q3Q9	Q9I4E8	Q9I4E8_PSEAE	N/A	N/A	N/A	hypothetical protein PA1190	199		21.5	Membrane proteins	#N/A	0	1	0	0	0	0.1	0	0
434	PA1192	NP_249883	A0A8G8GR25	Q9I4E6	TTCA_PSEAE	N/A	K14058	N/A	tRNA 2-thiocytidine biosynthesis protein TtcA	274		31.3	Hypothetical unclassified unknown	#N/A	0	0	2	0	0	0	0.09	0
435	PA1198	NP_249889	A0A072ZLA4	Q9I4E0	Q9I4E0_PSEAE	N/A	N/A	N/A	hypothetical protein PA1198	205		22.3	Hypothetical unclassified unknown	dipeptidyl-peptidase activity	0	0	0	2	0	0	0	0.23
436	PA1207	NP_249898	A0A072ZYV2	Q9I4D1	Q9I4D1_PSEAE	N/A	K11747	N/A	glutathione-regulated potassium-efflux system protein KefB	613	kefB	66.3	Transport of small molecules	cation transport,solute:proton antiporter activity,integral component of membrane,transmembrane transport,cation transmembrane transporter activity,potassium ion transport,glutathione-regulated potassium exporter activity	3	5	7	2	0.09	0.13	0.17	0.06
437	PA1214	NP_249905	A0A8G3NJD4	Q9I4C4	Q9I4C4_PSEAE	N/A	N/A	N/A	hypothetical protein PA1214	532		59.3	Hypothetical unclassified unknown	asparagine synthase (glutamine-hydrolyzing) activity,asparagine biosynthetic process	0	1	0	0	0	0.02	0	0
438	PA1222	NP_249913	A0A8G3DSC0	Q9I4B6	Q9I4B6_PSEAE	N/A	K08304	N/A	membrane-bound lytic murein transglycosylase A	385		41.9	Cell wall LPS capsule	#N/A	1	5	8	1	0.02	0.28	0.4	0.06
439	PA1228	NP_249919	A0A069QCR1	Q9I4B0	Q9I4B0_PSEAE	N/A	N/A	N/A	hypothetical protein PA1228	116		12.4	Hypothetical unclassified unknown	#N/A	1	0	5	0	0.25	0	0.92	0
440	PA1229	NP_249920	A0A8G7E203	Q9I4A9	Q9I4A9_PSEAE	N/A	N/A	N/A	transcriptional regulator	268		29.5	Transcriptional regulators	#N/A	0	0	0	1	0	0	0	0.03
441	PA1232	NP_249923	A0A2R3IRN9	Q9I4A6	Q9I4A6_PSEAE	N/A	N/A	N/A	hypothetical protein PA1232	679		73.5	Membrane proteins	#N/A	0	0	0	1	0	0	0	0.01
442	PA1237	NP_249928	A0A8G2UVQ1	Q9I4A1	Q9I4A1_PSEAE	N/A	K03543	N/A	multidrug resistance efflux pump	383		42.6	Antibiotic resistance and susceptibility,Transport of small molecules	#N/A	0	1	2	0	0	0.03	0.05	0
443	PA1243	NP_249934	V6AJA3	Q9I495	Q9I495_PSEAE	2.7.13.3	N/A	N/A	sensor/response regulator hybrid protein	858		93.3	Two component regulatory systems,Two-component System	phosphorylation,transferase activity, transferring phosphorus-containing groups,phosphorelay sensor kinase activity,signal transduction,phosphorelay signal transduction system	0	0	0	1	0	0	0	0.02
444	PA1246	NP_249937	A0A8G6A026	Q03024	APRD_PSEAE	N/A	K12536	N/A	alkaline protease secretion ATP-binding protein AprD	593	aprD	63.7	Apr type I secretion system,Protein secretion export apparatus,Secreted factors (toxins, enzymes, alginate)	ATP binding,integral component of membrane,transmembrane transport,ABC-type transmembrane transporter activity,ABC-type transporter activity,protein secretion by the type I secretion system,type I protein secretion system complex,secretion	0	0	0	6	0	0	0	0.17
445	PA1251	NP_249942	A0A8I1JUE2	Q9I493	Q9I493_PSEAE	N/A	K03406	Two-component system	chemotaxis transducer	541		58.5	Adaptation protection,Chemotactic transducer (MCP),Chemotaxis	transmembrane signaling receptor activity,chemotaxis,signal transduction,membrane,integral component of membrane	0	0	2	0	0	0	0.05	0
446	PA1271	NP_249962	A0A659C434;A0A8G3JKH4	Q9I473	Q9I473_PSEAE	N/A	K16092	N/A	tonB-dependent receptor	616		67.6	Transport of small molecules	ATPase-coupled vitamin B12 transmembrane transporter activity,ABC-type vitamin B12 transporter activity,cobalamin transport,membrane	2	7	10	0	0.08	0.21	0.33	0
447	PA1276	NP_249967	A0A8D9JH05	Q9I468	COBC_PSEAE	N/A	K02225	Porphyrin metabolism;Metabolic pathways;Biosynthesis of cofactors	threonine-phosphate decarboxylase	331	cobC	36.7	Biosynthesis of cofactors, prosthetic groups and carriers,Cobalamin biosynthesis	catalytic activity,biosynthetic process,pyridoxal phosphate binding,cobalamin biosynthetic process	0	0	1	0	0	0	Could Not Be Accurately Determined	0
448	PA1288	NP_249979	A0A8G3W3G0	Q9I456	Q9I456_PSEAE	N/A	K06076	N/A	hypothetical protein PA1288	424	odsT	45.6	Membrane proteins,Transport of small molecules	#N/A	2	1	6	2	0.07	0.03	0.24	0.06
449	PA1290	NP_249981	A0A8G6SBV4	Q9I454	Q9I454_PSEAE	N/A	N/A	N/A	transcriptional regulator	197		22.4	Transcriptional regulators	DNA binding	0	1	0	0	0	Could Not Be Accurately Determined	0	0
450	PA1293	NP_249984	A0A485HSJ4;A0A8G3MPR5;A0A8G7HUU8	Q9I451	Q9I451_PSEAE	N/A	N/A	N/A	hypothetical protein PA1293	353		38.8	Hypothetical unclassified unknown	biosynthetic process,strictosidine synthase activity	12	29	10	6	0.64	1.52	0.55	0.41
451	PA1301	NP_249992	A0A8D9N437;A0A8E5UPM5	Q9I443	Q9I443_PSEAE	N/A	K07165	Two-component system	transmembrane sensor	327	hxuR	36.6	Membrane proteins,Transcriptional regulators	sigma factor antagonist activity	0	0	1	1	0	0	Could Not Be Accurately Determined	0.04
452	PA1305	NP_249996	A0A069Q0L0	Q9I439	Q9I439_PSEAE	N/A	N/A	N/A	hypothetical protein PA1305	157		18.2	Membrane proteins	#N/A	0	1	1	0	0	0.09	0.09	0
453	PA1308	NP_249999	A0A071L1X5	Q9I436	Q9I436_PSEAE	N/A	N/A	N/A	hypothetical protein PA1308	174		20.3	Membrane proteins	#N/A	0	1	1	2	0	0.09	0.16	0.28
454	PA1312	NP_250003	A0A5E8UPG6	Q9I432	Q9I432_PSEAE	N/A	N/A	N/A	transcriptional regulator	303		33.1	Transcriptional regulators	DNA-binding transcription factor activity,regulation of transcription, DNA-templated,regulation of DNA-templated transcription	0	0	1	0	0	0	Could Not Be Accurately Determined	0
455	PA1313	NP_250004	A0A367LZX5	Q9I431	Q9I431_PSEAE	N/A	N/A	N/A	major facilitator superfamily transporter	452		47.2	Membrane proteins,Transport of small molecules	#N/A	1	0	0	0	0.03	0	0	0
456	PA1316	NP_250007	A0A8G2VWA3	Q9I428	Q9I428_PSEAE	N/A	K08166	N/A	major facilitator superfamily transporter	513		53.1	Membrane proteins,Transport of small molecules	transmembrane transporter activity,transmembrane transport	1	1	0	0	0.02	0.02	0	0
457	PA1317	NP_250008	A0A8G6XSF4;A0A8G7FJH2	Q9I427	CYOA_PSEAE	N/A	K02297	Oxidative phosphorylation;Metabolic pathways	cytochrome o ubiquinol oxidase subunit II	331	cyoA	36.6	Energy metabolism	membrane,oxidoreductase activity, acting on diphenols and related substances as donors, oxygen as acceptor,cytochrome bo3 ubiquinol oxidase activity,integral component of membrane,electron transport chain,cytochrome-c oxidase activity,copper ion binding,cytochrome o ubiquinol oxidase complex	11	6	2	1	0.72	0.41	0.15	0.05
458	PA1318	NP_250009	A0A069Q005;A0A8I0ZJH7	Q9I426	CYOB_PSEAE	7.1.1.3	K02298	Oxidative phosphorylation;Metabolic pathways	cytochrome o ubiquinol oxidase subunit I	658	cyoB	73.9	Energy metabolism	oxidoreductase activity, acting on diphenols and related substances as donors, oxygen as acceptor,cytochrome-c oxidase activity,aerobic respiration,integral component of membrane,heme binding,generation of precursor metabolites and energy	7	4	2	0	0.19	0.11	0.04	0
459	PA1323	NP_250014	A0A072ZIJ2;A0A8G5QPR5	Q9I421	Q9I421_PSEAE	N/A	N/A	N/A	hypothetical protein PA1323	110		11.6	Hypothetical unclassified unknown	#N/A	0	11	0	3	0	2.17	0	0.66
460	PA1324	NP_250015	A0A8G3JLD3	Q9I420	Q9I420_PSEAE	N/A	N/A	N/A	hypothetical protein PA1324	170		18.3	Hypothetical unclassified unknown	#N/A	0	3	0	0	0	0.25	0	0
461	PA1325	NP_250016	A0A0H2Z866	Q9I419	Q9I419_PSEAE	N/A	N/A	N/A	hypothetical protein PA1325	135		14.8	Hypothetical unclassified unknown	#N/A	2	2	0	0	0.39	0.39	0	0
462	PA1326	NP_250017	A0A069Q0C9	Q9I418	Q9I418_PSEAE	4.3.1.19	K01754	Glycine, serine and threonine metabolism;Valine, leucine and isoleucine biosynthesis;Metabolic pathways;Biosynthesis of secondary metabolites;Carbon metabolism;Biosynthesis of amino acids	threonine dehydratase	515	ilvA2	55.9	Amino acid biosynthesis and metabolism,Glycine, serine and threonine metabolism	L-threonine ammonia-lyase activity,isoleucine biosynthetic process,phosphatidylserine decarboxylase activity,cellular amino acid metabolic process,glycine metabolic process,L-serine metabolic process,threonine metabolic process	12	5	0	0	0.45	0.21	0	0
463	PA1331	NP_250022	A0A367LY01	Q9I413	Q9I413_PSEAE	N/A	N/A	N/A	hypothetical protein PA1331	515		57.4	Hypothetical unclassified unknown	#N/A	1	0	0	0	Could Not Be Accurately Determined	0	0	0
464	PA1333	NP_250024	A0A080VM83	Q9I411	Q9I411_PSEAE	N/A	N/A	N/A	hypothetical protein PA1333	68		7.5	Hypothetical unclassified unknown	#N/A	0	0	0	1	0	0	0	0.13
465	PA1336	NP_250027	A0A3S0S9A2	Q9I408	Q9I408_PSEAE	2.7.13.3	K17060	Two-component system	two-component sensor	633	aauS	69.9	Two component regulatory systems,Two-component System	phosphorelay sensor kinase activity,signal transduction,phosphorylation,transferase activity, transferring phosphorus-containing groups,phosphorelay response regulator activity	0	0	1	0	0	0	0.02	0
466	PA1337	NP_250028	A0A0H2Z7E2;A0A2R3IN60	Q9I407	ASPQ_PSEAE	N/A	K05597	Arginine biosynthesis;Alanine, aspartate and glutamate metabolism;D-Amino acid metabolism;Metabolic pathways;Biosynthesis of secondary metabolites;Two-component system	glutaminase-asparaginase	362	ansB	38.6	Alanine and Aspartate metabolism,Amino acid biosynthesis and metabolism,Cyanoamino acid metabolism,Nitrogen metabolism	asparagine metabolic process,cellular amino acid metabolic process,alanine metabolic process,nitrogen compound metabolic process,exodeoxyribonuclease V activity,asparaginase activity	1	0	2	10	0.08	0	0.1	0.47
467	PA1339	NP_250030	A0A069PZS1	Q9I405	Q9I405_PSEAE	N/A	K10004	Two-component system	amino acid ABC transporter ATP binding protein	244	aatP	26.9	Amino acid biosynthesis and metabolism,Transport of small molecules	ATP-binding cassette (ABC) transporter complex,L-glutamate import,L-aspartate transmembrane transport,glutamine transport,D-amino acid transport,L-glutamate import	3	4	5	4	0.23	0.4	0.3	0.42
468	PA1340	NP_250031	A0A8G4CRP7	Q9I404	Q9I404_PSEAE	N/A	K10002	Two-component system	amino acid ABC transporter permease	222	aatM	24.6	Amino acid biosynthesis and metabolism,Transport of small molecules	amino acid transport,integral component of membrane,transmembrane transporter activity,nitrogen compound transport,membrane,transmembrane transport,ATP-binding cassette (ABC) transporter complex,glutamine transport,D-amino acid transport,L-glutamate import,L-glutamine import across plasma membrane	0	2	2	1	0	0.12	0.08	0.08
469	PA1341	NP_250032	A0A072ZIJ3	Q9I403	Q9I403_PSEAE	N/A	K10003	Two-component system	amino acid ABC transporter permease	248	aatQ	27.6	Membrane proteins,Transport of small molecules	ATP-binding cassette (ABC) transporter complex,L-glutamate import	3	3	3	2	0.16	0.16	0.17	0.12
470	PA1342	NP_250033	A0A072ZJ91;V6AQ13	Q9I402	Q9I402_PSEAE	N/A	K10001	Two-component system	ABC transporter	302	aatJ	33.1	Amino acid biosynthesis and metabolism,Transport of small molecules	ATP-binding cassette (ABC) transporter complex,L-glutamate import,L-aspartate transmembrane transport,glutamine transport,glutamine transport,D-amino acid transport,extracellular space	0	1	0	3	0	Could Not Be Accurately Determined	0	0.2
471	PA1343	NP_250034	A0A072ZIH8	Q9I401	Q9I401_PSEAE	N/A	N/A	N/A	hypothetical protein PA1343	152		16.8	Hypothetical unclassified unknown	#N/A	0	0	1	0	0	0	0.09	0
472	PA1346	NP_250037	A0A3M5EM97	Q9I3Z8	Q9I3Z8_PSEAE	N/A	N/A	N/A	hypothetical protein PA1346	515		56.3	Hypothetical unclassified unknown	catalytic activity,carboxy-lyase activity	0	0	1	0	0	0	Could Not Be Accurately Determined	0
473	PA1359	NP_250050	A0A0H4P9E4	Q9I3Y5	Q9I3Y5_PSEAE	N/A	N/A	N/A	transcriptional regulator	218		23.9	Transcriptional regulators	DNA binding	0	1	0	0	0	Could Not Be Accurately Determined	0	0
474	PA1361	NP_250052	A0A8G4QYV9	Q9I3Y3	PMPM_PSEAE	N/A	K03327	N/A	multidrug resistance protein PmpM	477	norM	50.8	Membrane proteins,Transport of small molecules	antiporter activity,membrane,transmembrane transport,xenobiotic transmembrane transporter activity,obsolete drug:proton antiporter activity,plasma membrane,periplasmic side of plasma membrane	2	1	1	0	0.06	0.03	0.03	0
475	PA1364	NP_250055	A0A0A8RKN6	Q9I3Y0	Q9I3Y0_PSEAE	N/A	N/A	N/A	transmembrane sensor	280		30.7	Membrane proteins,Transcriptional regulators	sigma factor antagonist activity	1	1	1	1	0.05	0.04	0.04	0.04
476	PA1372	NP_250063	A0A367MH91;A0A8G5UA08	Q9I3X2	Q9I3X2_PSEAE	N/A	N/A	N/A	hypothetical protein PA1372	711		79.8	Hypothetical unclassified unknown	DNA binding,DNA helicase activity,ATP binding	7	2	0	5	0.14	0.03	0	0.1
477	PA1379	NP_250070	A0A0A8RTR0	Q9I3W5	Q9I3W5_PSEAE	N/A	N/A	N/A	short-chain dehydrogenase	277		29.7	Putative enzymes	#N/A	0	0	1	0	0	0	Could Not Be Accurately Determined	0
478	PA1391	NP_250082	A0A8G2S065	Q9I3V3	Q9I3V3_PSEAE	N/A	N/A	N/A	glycosyl transferase family protein	591		65.7	Putative enzymes	transferase activity, transferring glycosyl groups,glycosyltransferase activity	0	1	0	0	0	0.02	0	0
479	PA1397	NP_250088	A0A8G5DPS3	Q9I3U7	Q9I3U7_PSEAE	N/A	N/A	N/A	two-component response regulator	210		23	Transcriptional regulators,Two component regulatory systems,Two-component System	DNA binding,regulation of transcription, DNA-templated,regulation of DNA-templated transcription,phosphorelay signal transduction system	0	0	0	1	0	0	0	0.07
480	PA1398	NP_250089	A0A072ZK74	Q9I3U6	Q9I3U6_PSEAE	N/A	N/A	N/A	hypothetical protein PA1398	113		12.2	Hypothetical unclassified unknown	#N/A	1	2	1	1	0.13	0.26	0.12	0.12
481	PA1402	NP_250093	A0A8G6BPS4	Q9I3U2	Q9I3U2_PSEAE	N/A	N/A	N/A	hypothetical protein PA1402	221		23.8	Hypothetical unclassified unknown	#N/A	0	0	0	1	0	0	0	0.06
482	PA1408	NP_250099	A0A8G2RR20	Q9I3T6	Q9I3T6_PSEAE	N/A	K05802	N/A	hypothetical protein PA1408	807		86.4	Membrane proteins	membrane,transmembrane transport	0	4	1	2	0	0.07	0.01	0.04
483	PA1413	NP_250104	A0A077K3R0	Q9I3T1	Q9I3T1_PSEAE	N/A	N/A	N/A	transcriptional regulator	290		31.6	Transcriptional regulators	DNA-binding transcription factor activity,regulation of transcription, DNA-templated,regulation of DNA-templated transcription	0	1	0	0	0	0.04	0	0
484	PA1418	NP_250109	A0A485EQH2	Q9I3S6	Q9I3S6_PSEAE	N/A	K03307	N/A	sodium:solute symport protein	463		49	Transport of small molecules	membrane,transmembrane transporter activity,transmembrane transport	0	1	0	0	0	0.02	0	0
485	PA1419	NP_250110	A0A8A9AEX8	Q9I3S5	Q9I3S5_PSEAE	N/A	N/A	N/A	transporter	503		53.4	Membrane proteins,Transport of small molecules	membrane,transmembrane transporter activity,transmembrane transport,integral component of membrane	0	0	0	1	0	0	0	Could Not Be Accurately Determined
486	PA1423	NP_250114	A0A8G7AYQ6	Q9I3S1	BDLA_PSEAE	N/A	K03406	Two-component system	biofilm dispersion protein	417	bdlA	46.9	Cell wall LPS capsule,Chemotactic transducer (MCP),Chemotaxis,nutrient-induced dispersion	transmembrane signaling receptor activity,chemotaxis,signal transduction,membrane,protein binding,pathogenesis,obsolete pathogenesis	4	0	2	0	0.21	0	0.07	0
487	PA1429	NP_250120	A0A8G3V3M0	Q9I3R5	Q9I3R5_PSEAE	N/A	N/A	N/A	cation-transporting P-type ATPase	902		97	Membrane proteins,Transport of small molecules	transporter activity,ATP binding,integral component of membrane,ATPase activity,ATP hydrolysis activity,nucleotide binding	0	0	11	9	0	0	0.21	0.23
488	PA1430	NP_250121	A0A8G2SFG7	P25084	LASR_PSEAE	N/A	K18304	N/A	transcriptional regulator LasR	239	lasR	26.6	Adaptation protection,Transcriptional regulators	DNA binding,positive regulation of elastin biosynthetic process,pathogenesis,obsolete pathogenesis,DNA-binding transcription factor activity,regulation of elastin catabolic process,regulation of transcription, DNA-templated,regulation of DNA-templated transcription	2	0	2	8	0.14	0	0.11	0.53
489	PA1432	NP_250123	A0A0A8RK20	P33883	LASI_PSEAE	2.3.1.184	K13060	Cysteine and methionine metabolism;Metabolic pathways	acyl-homoserine-lactone synthase	201	lasI	22.7	Adaptation protection	transferase activity,signal transduction	0	0	0	6	0	0	0	0.45
490	PA1433	NP_250124	A0A8A9AGN6;A0A8G3JAB1	Q9I3R4	Q9I3R4_PSEAE	N/A	N/A	N/A	hypothetical protein PA1433	650		72	Membrane proteins	signal transduction,integral component of membrane	2	4	2	19	0.04	0.08	0.04	0.37
491	PA1434	NP_250125	A0A8I0ZPV2	Q9I3R3	Q9I3R3_PSEAE	N/A	N/A	N/A	hypothetical protein PA1434	237		26.3	Hypothetical unclassified unknown	#N/A	0	0	1	0	0	0	Could Not Be Accurately Determined	0
492	PA1437	NP_250128	A0A072ZL37;A0A8G3JPQ7	Q9I3R0	Q9I3R0_PSEAE	N/A	K07665	Two-component system	two-component response regulator	229		25.8	Transcriptional regulators,Two component regulatory systems,Two-component System	#N/A	0	0	0	2	0	0	0	0.08
493	PA1442	NP_250133	A0A022NZV4	Q9I3Q5	Q9I3Q5_PSEAE	N/A	K02415	N/A	flagellar basal body protein FliL	173		18.8	Flagella assembly,Membrane proteins	#N/A	2	2	2	2	0.31	0.26	0.23	0.31
494	PA1443	NP_250134	A0A8G2KP90	Q51465	FLIM_PSEAE	N/A	K02416	N/A	flagellar motor switch protein FliM	323	fliM	36.3	Adaptation protection,Chemotaxis,Flagella assembly,Motility	motor activity,cytoskeletal motor activity,bacterial-type flagellum basal body,bacterial-type flagellum-dependent cell motility	0	1	1	0	0	0.02	0.02	0
495	PA1445	NP_250136	A0A2R3J0I8	Q51467	FLIO_PSEAE	N/A	K02418	N/A	flagellar protein FliO	150	fliO	15.8	Adaptation protection,Chemotaxis,Flagella assembly,Motility	integral component of membrane,bacterial-type flagellum organization,movement of cell or subcellular component,obsolete movement of cell or subcellular component,chemotaxis,response to stimulus	1	1	1	0	0.07	0.07	0.13	0
496	PA1450	NP_250141	A0A8G7N3C1	Q9I3Q1	Q9I3Q1_PSEAE	N/A	K06872	N/A	hypothetical protein PA1450	419		44.5	Hypothetical unclassified unknown	#N/A	0	0	1	0	0	0	0.04	0
497	PA1451	NP_250142	A0A1C7BPA1	Q9I3Q0	Q9I3Q0_PSEAE	N/A	K06872	N/A	hypothetical protein PA1451	447		46.6	Hypothetical unclassified unknown	#N/A	0	0	1	0	0	0	0.03	0
498	PA1452	NP_250143	A0A8G2RYL3	Q9I3P9	Q9I3P9_PSEAE	N/A	K02400	N/A	flagellar biosynthesis protein FlhA	707	flhA	75.8	Adaptation protection,Chemotaxis,Flagella assembly,Motility	membrane,integral component of membrane,bacterial-type flagellum assembly,cytoplasmic side of membrane,protein secretion,bacterial-type flagellum	2	1	2	1	0.06	0.03	0.04	0.03
499	PA1454	NP_250145	A0A3M5DAA9	G3XD64	G3XD64_PSEAE	N/A	K04562	N/A	flagellar synthesis regulator FleN	280	fleN	30	Flagella assembly,Motility	ATP binding	5	5	2	4	0.17	0.11	0.1	0.21
500	PA1456	NP_250147	A0A060H293	Q51455	CHEY_PSEAE	N/A	K03413	Two-component system	chemotaxis protein CheY	124	cheY	13.9	Chemotaxis,Transcriptional regulators,Two component regulatory systems,Two-component System	phosphorelay signal transduction system,regulation of chemotaxis,positive regulation of single-species biofilm formation,phosphorelay response regulator activity	0	0	0	2	0	0	0	0.3
501	PA1457	NP_250148	A0A022NZU0	Q51434	CHEZ_PSEAE	3.1.3.-	K03414	N/A	protein phosphatase CheZ	262	cheZ	29.6	Adaptation protection,Chemotaxis,Chemotaxis	chemotaxis,bacterial-type flagellum-dependent swarming motility	2	2	4	2	0.13	0.18	0.3	0.18
502	PA1458	NP_250149	A0A8G5QT43	G3XCT6	G3XCT6_PSEAE	N/A	K03407	Two-component system	two-component sensor	753		79.7	Chemotaxis,Chemotaxis,Two component regulatory systems,Two-component System	phosphorelay sensor kinase activity,phosphorelay signal transduction system,protein histidine kinase activity,cytoplasm,chemotaxis,phosphorylation,transferase activity, transferring phosphorus-containing groups,signal transduction	10	13	10	12	0.26	0.38	0.21	0.32
503	PA1459	NP_250150	A0A069Q654	O87125	CHEB1_PSEAE	3.1.1.61	K03412	Two-component system	chemotaxis-specific methylesterase	368		39	Chemotaxis,Chemotaxis	phosphorelay response regulator activity,phosphorelay signal transduction system,cytoplasm,chemotaxis,protein-glutamate methylesterase activity	1	0	0	1	0.04	0	0	0.05
504	PA1460	NP_250151	A0A8G6FKC7	G3XD73	G3XD73_PSEAE	N/A	K02556	Two-component system	flagellar motor protein	246	motC	26	Chemotaxis,Flagella assembly,Motility	bacterial-type flagellum-dependent cell motility,bacterial-type flagellum-dependent swarming motility	2	2	3	4	0.16	0.13	0.2	0.28
505	PA1461	NP_250152	A0A0A8RPP5	G3XD90	G3XD90_PSEAE	N/A	K02557	N/A	flagellar motor protein MotD	296	motD	32.1	Chemotaxis,Flagella assembly,Motility	bacterial-type flagellum-dependent cell motility,bacterial-type flagellum-dependent swarming motility	2	2	2	3	0.15	0.15	0.12	0.21
506	PA1462	NP_250153	A0A8G3B8I8	G3XCW7	G3XCW7_PSEAE	N/A	K03496	N/A	plasmid partitioning protein	262		28.4	Cell division	#N/A	2	0	0	1	0.14	0	0	0.08
507	PA1464	NP_250155	A0A0H2Z917	G3XD72	G3XD72_PSEAE	N/A	K03408	Two-component system	purine-binding chemotaxis protein	159		17.5	Adaptation protection,Chemotaxis,Chemotaxis	#N/A	1	1	1	1	0.13	0.13	0.11	0.13
508	PA1465	NP_250156	A0A072ZK06;A0A241XUL2;A0A8G6X7C9	Q9I3P7	Q9I3P7_PSEAE	N/A	N/A	N/A	hypothetical protein PA1465	135		14.7	Hypothetical unclassified unknown	#N/A	2	9	4	1	0.19	1.04	0.62	0.2
509	PA1475	NP_250166	A0A8G5HVM7	Q9I3N7	CCMA_PSEAE	N/A	K02193	N/A	cytochrome c biogenesis ATP-binding export protein CcmA	233	ccmA	25	Transport of small molecules	ATP binding,transmembrane transporter activity,transport,cytochrome complex assembly	4	4	3	1	0.26	0.29	0.22	0.09
510	PA1476	NP_250167	A0A072ZXA5	Q9I3N6	CCMB_PSEAE	N/A	K02194	N/A	heme exporter protein CcmB	223	ccmB	23.4	Membrane proteins,Transport of small molecules	heme transmembrane transporter activity,heme transport,membrane,cytochrome complex assembly	0	0	1	1	0	0	0.03	0.03
511	PA1479	NP_250170	A0A485ER08	Q9I3N3	CCME_PSEAE	N/A	K02197	N/A	cytochrome c-type biogenesis protein CcmE	162	ccmE	17.2	Energy metabolism	protein-heme linkage,heme binding,plasma membrane,cytochrome complex assembly	0	1	2	1	0	0.09	0.14	0.09
512	PA1480	NP_250171	A0A0A8RKA8	Q9I3N2	CCMF_PSEAE	N/A	K02198	N/A	cytochrome c-type biogenesis protein CcmF	657	ccmF	71.7	Energy metabolism	heme transmembrane transporter activity,heme transport,membrane,heme binding,cytochrome complex assembly,pyoverdine biosynthetic process,bacterial-type flagellum-dependent swarming motility,bacterial-type flagellum-dependent swimming motility,type IV pilus-dependent motility,catalase activity	2	1	2	4	0.05	0.03	0.06	0.1
513	PA1481	NP_250172	A0A072ZXA2	Q9I3N1	DSBE_PSEAE	N/A	K02199	N/A	cytochrome c-type biogenesis protein CcmG	180	ccmG	20.1	Chaperones heatshock protein,Energy metabolism,Translation post translation modification degradation	generation of precursor metabolites and energy,cytochrome complex assembly	3	3	3	4	0.3	0.3	0.26	0.42
514	PA1482	NP_250173	A0A080VLU1;A0A8G7AYW8	Q9I3N0	CCMH_PSEAE	N/A	K02200	N/A	cytochrome c-type biogenesis protein CcmH	155	ccmH	17.4	Energy metabolism	generation of precursor metabolites and energy,cytochrome complex assembly	1	3	7	2	0.08	0.28	0.63	0.15
515	PA1483	NP_250174	A0A2R3IWI9;A0A8G2TCJ4	Q9I3M9	CYCH_PSEAE	N/A	K02200	N/A	cytochrome c-type biogenesis protein CycH	407	cycH	43.3	Energy metabolism	protein binding	4	4	23	6	0.16	0.21	0.95	0.29
516	PA1483a	YP_008719744	A0A072ZL64	#N/A	#N/A	N/A	N/A	N/A	hypothetical protein PA1483a	138	#N/A	#N/A	#N/A	#N/A	0	0	1	1	0	0	0.09	0.09
517	PA1489	NP_250180	A0A0A8RPS9	Q9I3M3	Q9I3M3_PSEAE	N/A	K00111	Glycerophospholipid metabolism;Biosynthesis of secondary metabolites	hypothetical protein PA1489	396		43.6	Hypothetical unclassified unknown	oxidoreductase activity	0	0	1	0	0	0	0.05	0
518	PA1493	NP_250184	A0A6B1YBZ5	Q9I3L9	Q9I3L9_PSEAE	N/A	K02048	Sulfur metabolism	sulfate ABC transporter substrate-binding protein	332	cysP	36.5	Transport of small molecules	transport,extracellular space	6	10	2	3	0.34	0.58	0.08	0.14
519	PA1494	NP_250185	A0A6A9K326	Q9I3L8	Q9I3L8_PSEAE	N/A	N/A	N/A	hypothetical protein PA1494	551	muiA	60.6	Transcriptional regulators	regulation of polysaccharide biosynthetic process	0	0	0	2	0	0	0	0.06
520	PA1500	NP_250191	A0A8G7A8W5	Q9I3L2	Q9I3L2_PSEAE	N/A	K00042	Glyoxylate and dicarboxylate metabolism;Metabolic pathways	2-hydroxy-3-oxopropionate reductase	296		30.9	Putative enzymes	oxidoreductase activity,NADP binding,2-hydroxy-3-oxopropionate reductase activity,glyoxylate metabolic process,NAD binding	0	1	0	0	0	Could Not Be Accurately Determined	0	0
521	PA1504	NP_250195	A0A8G2V1Q4	Q9I3K8	Q9I3K8_PSEAE	N/A	K09017	N/A	transcriptional regulator	216		24.2	Transcriptional regulators	#N/A	1	0	0	1	0.08	0	0	0.08
522	PA1509	NP_250200	A0A8G4B7U7	Q9I3K3	Q9I3K3_PSEAE	N/A	N/A	N/A	hypothetical protein PA1509	380	tplEi	42.4	Adaptation protection	protein binding	0	0	0	1	0	0	0	0.04
523	PA1510	NP_250201	A0A8G3ST94	Q9I3K2	Q9I3K2_PSEAE	N/A	N/A	N/A	hypothetical protein PA1510	569	tplE	63.3	Secreted factors (toxins, enzymes, alginate)	host cell endoplasmic reticulum membrane,endoplasmic reticulum unfolded protein response,autophagy	0	0	1	0	0	0	0.01	0
524	PA1513	NP_250204	A0A081HSN4	Q9I3K0	Q9I3K0_PSEAE	N/A	N/A	N/A	hypothetical protein PA1513	425		46	Membrane proteins	#N/A	3	6	0	0	0.16	0.27	0	0
525	PA1516	NP_250207	A0A8G6GZN3	Q9I3J7	Q9I3J7_PSEAE	N/A	K13485	Purine metabolism;Metabolic pathways	hypothetical protein PA1516	171		18.9	Hypothetical unclassified unknown	allantoin metabolic process	0	1	0	0	0	0.04	0	0
526	PA1520	NP_250211	A0A8A4FYZ1	Q9I3J3	Q9I3J3_PSEAE	N/A	N/A	N/A	transcriptional regulator	259	ugmR	28.6	Transcriptional regulators	negative regulation of transcription, DNA-templated,negative regulation of DNA-templated transcription	7	3	3	3	0.44	0.2	0.2	0.19
527	PA1524	NP_250215	A0A8G8GZ70	Q9I3I9	Q9I3I9_PSEAE	N/A	K13481	Purine metabolism;Metabolic pathways;Microbial metabolism in diverse environments;Nucleotide metabolism	xanthine dehydrogenase	484	xdhA	52.9	Nucleotide biosynthesis and metabolism	oxidoreductase activity,xanthine dehydrogenase activity,flavin adenine dinucleotide binding,iron ion binding,iron-sulfur cluster binding,metal ion binding,catalase activity,nucleotide metabolic process	2	0	0	0	0.04	0	0	0
528	PA1526	NP_250217	A0A8G3XWP0	Q9I3I7	Q9I3I7_PSEAE	N/A	N/A	N/A	transcriptional regulator	219		25.1	Transcriptional regulators	DNA-binding transcription factor activity,regulation of transcription, DNA-templated,regulation of DNA-templated transcription	1	0	1	0	0.09	0	0.07	0
529	PA1527	NP_250218	A0A2R3INJ7;A0A8D9JGG4	Q9I3I6	Q9I3I6_PSEAE	N/A	K03529	N/A	hypothetical protein PA1527	1162		131.6	Hypothetical unclassified unknown	sister chromatid cohesion,chromosome condensation,protein binding,ATP binding,chromosome,chromosome organization,ATPase activity,ATP hydrolysis activity	2	0	0	0	0.01	0	0	0
530	PA1528	NP_250219	A0A241XG59;A0A8G2KT26	Q9I3I5	ZIPA_PSEAE	N/A	K03528	N/A	cell division protein ZipA	289	zipA	32.2	Cell division	integral component of membrane,cell septum assembly,division septum assembly	13	14	13	25	0.85	0.94	0.79	1.7
531	PA1530	NP_250221	A0A072ZU01	Q9I3I3	Q9I3I3_PSEAE	N/A	K01983	N/A	hypothetical protein PA1530	125		14	Hypothetical unclassified unknown	#N/A	0	4	1	3	0	0.62	0.14	0.38
532	PA1532	NP_250223	A0A5K1SFI3	Q9I3I1	Q9I3I1_PSEAE	N/A	K02343	N/A	DNA polymerase III subunits gamma/tau	681	dnaX	73.3	DNA replication recombination modification and repair	DNA-directed DNA polymerase activity,ATP binding,DNA polymerase III complex,DNA binding,DNA polymerase III, clamp loader complex,DNA replication,DNA polymerase processivity factor activity	10	1	5	0	0.25	0.04	0.1	0
533	PA1534	NP_250225	A0A7M3A065	Q9I3H9	RECR_PSEAE	N/A	K06187	N/A	recombination protein RecR	198	recR	21.2	DNA replication recombination modification and repair	DNA synthesis involved in DNA repair,response to UV	2	0	0	0	0.2	0	0	0
534	PA1543	NP_250234	A0A071L007	Q04633	APT_PSEAE	2.4.2.7	K00759	Purine metabolism;Metabolic pathways;Nucleotide metabolism	adenine phosphoribosyltransferase	182	apt	19.8	Nucleotide biosynthesis and metabolism,Purine metabolism	adenine phosphoribosyltransferase activity,adenine salvage,cytosol,identical protein binding,magnesium ion binding	0	0	0	1	0	0	0	0.1
535	PA1544	NP_250235	A0A0A8RPD3	P23926	ANR_PSEAE	N/A	K01420	N/A	transcriptional regulator Anr	244	anr	27.1	Transcriptional regulators	regulation of transcription, DNA-templated,regulation of DNA-templated transcription,regulation of arginine catabolic process,transcription regulatory region sequence-specific DNA binding,transcription cis-regulatory region binding,positive regulation of oxidoreductase activity,cellular response to decreased oxygen levels,cyanide biosynthetic process,negative regulation of phospholipase C activit…	1	0	0	1	0.05	0	0	0.07
536	PA1546	NP_250237	A0A8G2WJB4	P77915	HEMN_PSEAE	N/A	K02495	Porphyrin metabolism;Metabolic pathways;Biosynthesis of secondary metabolites;Biosynthesis of cofactors	oxygen-independent coproporphyrinogen-III oxidase	460	hemN	52.5	Biosynthesis of cofactors, prosthetic groups and carriers	obsolete cofactor biosynthetic process,coproporphyrinogen oxidase activity	0	0	2	5	0	0	0.05	0.18
537	PA1549	NP_250240	A0A6B1YKK2	Q9I3G8	Q9I3G8_PSEAE	N/A	K01533	N/A	cation-transporting P-type ATPase	811	copA2	87.2	Membrane proteins,Transport of small molecules	cation transport,integral component of membrane,ATPase-coupled cation transmembrane transporter activity,nucleotide binding,metal ion binding,transporter activity,ATP binding,ATPase activity,ATP hydrolysis activity	0	0	1	3	0	0	0.01	0.07
538	PA1550	NP_250241	A0A0C7CZX0	Q9I3G7	Q9I3G7_PSEAE	N/A	K09926	N/A	hypothetical protein PA1550	179		20.3	Hypothetical unclassified unknown	#N/A	3	3	5	6	0.31	0.3	0.39	0.6
539	PA1551	NP_250242	A0A072ZIB6;A0A367M980;A0A8G3ARR4	Q9I3G6	Q9I3G6_PSEAE	N/A	N/A	N/A	ferredoxin	471		53.6	Energy metabolism	#N/A	1	2	8	42	0.02	0.04	0.23	1.41
540	PA1552	NP_250243	A0A0A8RQA9;A0A8G8H1L7	Q9I3G5	Q9I3G5_PSEAE	N/A	K00407	Oxidative phosphorylation;Metabolic pathways;Two-component system	cytochrome C oxidase cbb3-type subunit CcoP	318	ccoP1	34.6	Central intermediary metabolism,Energy metabolism	cytochrome-c oxidase activity	26	29	22	11	1.47	1.59	1.01	0.6
541	PA1553	NP_250244	A0A8F2V988;A0A8G3ND86	Q9I3G4	Q9I3G4_PSEAE	N/A	K00405	Oxidative phosphorylation;Metabolic pathways;Two-component system	cbb3-type cytochrome C oxidase subunit II	203	ccoO1	22.8	Central intermediary metabolism,Energy metabolism	cytochrome-c oxidase activity	19	21	16	21	1.68	1.83	1	1.66
542	PA1554	NP_250245	A0A8G2P194	Q9I3G3	Q9I3G3_PSEAE	N/A	K00404	Oxidative phosphorylation;Metabolic pathways;Two-component system	cbb3-type cytochrome C oxidase subunit I	475	ccoN1	53.1	Central intermediary metabolism,Energy metabolism	cytochrome-c oxidase activity	3	3	3	4	0.11	0.11	0.11	0.13
543	PA1555	NP_250246	A0A069Q965;A0A2R3INF3;A0A8G3BZB1	Q9I3G2	Q9I3G2_PSEAE	N/A	K00407	Oxidative phosphorylation;Metabolic pathways;Two-component system	cytochrome C oxidase cbb3-type subunit CcoP	308	ccoP2	33.8	Central intermediary metabolism,Energy metabolism	cytochrome-c oxidase activity	3	0	26	52	0.11	0	1.12	3.04
544	PA1555.1	YP_003933611	A0A071LFH5	E1JGJ7	E1JGJ7_PSEAE	N/A	N/A	N/A	cytochrome C oxidase cbb3-type subunit CcoQ	61	ccoQ2	6.8	Central intermediary metabolism	cytochrome-c oxidase activity	0	1	1	1	0	0.28	0.28	0.28
545	PA1556	NP_250247	A0A0A8RKR5	Q9I3G1	Q9I3G1_PSEAE	N/A	K00405	Oxidative phosphorylation;Metabolic pathways;Two-component system	cbb3-type cytochrome C oxidase subunit II	202	ccoO2	22.8	Central intermediary metabolism,Energy metabolism	cytochrome-c oxidase activity	6	4	9	14	0.55	0.37	0.64	1.12
546	PA1557	NP_250248	A0A8F9JU73	Q9I3G0	Q9I3G0_PSEAE	N/A	K00404	Oxidative phosphorylation;Metabolic pathways;Two-component system	cbb3-type cytochrome C oxidase subunit I	475	ccoN2	53.1	Central intermediary metabolism,Energy metabolism	cytochrome-c oxidase activity	2	0	3	4	0.09	0	0.12	0.14
547	PA1561	NP_250252	A0A0A8RQB7;A0A1C7C6G0	Q9I3F6	Q9I3F6_PSEAE	N/A	K03776	Two-component system	aerotaxis receptor Aer	521	aer	57.2	Adaptation protection,Chemotactic transducer (MCP),Chemotaxis	aerotaxis	4	10	15	30	0.13	0.3	0.51	1.26
548	PA1562	NP_250253	A0A071LCK1	Q9I3F5	ACNA_PSEAE	4.2.1.3	K01681	Citrate cycle (TCA cycle);Glyoxylate and dicarboxylate metabolism;Carbon fixation pathways in prokaryotes;Metabolic pathways;Biosynthesis of secondary metabolites;Microbial metabolism in diverse environments;Carbon metabolism;2-Oxocarboxylic acid metabolism;Biosynthesis of amino acids	aconitate hydratase	910	acnA	99.1	Citrate cycle (TCA cycle),Energy metabolism,Glyoxylate and dicarboxylate metabolism	anaerobic respiration,response to oxidative stress,cytoplasm,aconitate hydratase activity,iron ion binding,4 iron, 4 sulfur cluster binding	0	0	0	10	0	0	0	0.21
549	PA1563	NP_250254	A0A8D9N247	Q9I3F4	RLMM_PSEAE	N/A	K06968	N/A	23S rRNA (cytidine(2498)-2'-O)-methyltransferase RlmM	352		40.2	Hypothetical unclassified unknown	#N/A	0	0	0	3	0	0	0	0.11
550	PA1570	NP_250261	A0A0A8RQC4	Q9I3E7	Q9I3E7_PSEAE	N/A	N/A	N/A	transcriptional regulator	293		32.4	Transcriptional regulators	DNA-binding transcription factor activity,regulation of transcription, DNA-templated,regulation of DNA-templated transcription	1	0	0	0	0.04	0	0	0
551	PA1578	NP_250269	A0A8G2TJU1	Q9I3D9	Q9I3D9_PSEAE	N/A	N/A	N/A	hypothetical protein PA1578	251		27.6	Hypothetical unclassified unknown	#N/A	0	0	0	1	0	0	0	0.04
552	PA1580	NP_250271	A0A8G2P1K0	P14165	CISY_PSEAE	N/A	K01647	Citrate cycle (TCA cycle);Glyoxylate and dicarboxylate metabolism;Metabolic pathways;Biosynthesis of secondary metabolites;Microbial metabolism in diverse environments;Carbon metabolism;2-Oxocarboxylic acid metabolism;Biosynthesis of amino acids	citrate synthase	428	gltA	47.7	Citrate cycle (TCA cycle),Energy metabolism,Glyoxylate and dicarboxylate metabolism	citrate synthase activity,tricarboxylic acid cycle enzyme complex,tricarboxylic acid cycle	2	5	0	3	0.1	0.21	0	0.11
553	PA1581	NP_250272	A0A241XT28	Q9I3D7	Q9I3D7_PSEAE	N/A	K00241	Citrate cycle (TCA cycle);Oxidative phosphorylation;Butanoate metabolism;Carbon fixation pathways in prokaryotes;Metabolic pathways;Biosynthesis of secondary metabolites;Microbial metabolism in diverse environments;Carbon metabolism	succinate dehydrogenase subunit C	128	sdhC	13.7	Citrate cycle (TCA cycle),Energy metabolism,Oxidative phosphorylation	succinate dehydrogenase activity,tricarboxylic acid cycle,succinate dehydrogenase complex,oxidoreductase activity, acting on the CH-CH group of donors,membrane,succinate dehydrogenase (ubiquinone) activity,electron transfer activity,heme binding,ubiquinone binding,cytochrome complex assembly	0	1	1	0	0	0.06	0.06	0
554	PA1582	NP_250273	A0A072ZI98;A0A485ESB4	Q9I3D6	Q9I3D6_PSEAE	N/A	K00242	Citrate cycle (TCA cycle);Oxidative phosphorylation;Butanoate metabolism;Carbon fixation pathways in prokaryotes;Metabolic pathways;Biosynthesis of secondary metabolites;Microbial metabolism in diverse environments;Carbon metabolism	succinate dehydrogenase subunit D	122	sdhD	13.7	Citrate cycle (TCA cycle),Energy metabolism,Oxidative phosphorylation	cytochrome complex assembly,electron transfer activity,heme binding	5	2	7	2	0.07	0.16	0.32	Could Not Be Accurately Determined
555	PA1583	NP_250274	A0A072ZTW0;A0A8G4BFT8	Q9I3D5	Q9I3D5_PSEAE	1.3.5.1	K00239	Citrate cycle (TCA cycle);Oxidative phosphorylation;Butanoate metabolism;Carbon fixation pathways in prokaryotes;Metabolic pathways;Biosynthesis of secondary metabolites;Microbial metabolism in diverse environments;Carbon metabolism	succinate dehydrogenase flavoprotein subunit	590	sdhA	63.5	Energy metabolism	tricarboxylic acid cycle,electron transfer activity,succinate dehydrogenase activity	56	64	23	32	1.74	2.03	0.63	1.02
556	PA1584	NP_250275	A0A485ESF5;A0A8G3HJK7	Q9I3D4	Q9I3D4_PSEAE	N/A	K00240	Citrate cycle (TCA cycle);Oxidative phosphorylation;Butanoate metabolism;Carbon fixation pathways in prokaryotes;Metabolic pathways;Biosynthesis of secondary metabolites;Microbial metabolism in diverse environments;Carbon metabolism	succinate dehydrogenase iron-sulfur subunit	235	sdhB	26.2	Citrate cycle (TCA cycle),Energy metabolism,Oxidative phosphorylation	electron transfer activity,4 iron, 4 sulfur cluster binding,3 iron, 4 sulfur cluster binding,2 iron, 2 sulfur cluster binding,iron-sulfur cluster binding	16	20	24	21	0.83	1.18	1.47	1.33
557	PA1585	NP_250276	A0A8G2P1J0;A0A8G2QIB6;A0A8G2RVP3;A0A8G4EVE5;A0A8G4I565	Q9I3D3	Q9I3D3_PSEAE	N/A	K00164	Citrate cycle (TCA cycle);Lipoic acid metabolism;Metabolic pathways;Biosynthesis of secondary metabolites;Microbial metabolism in diverse environments;Carbon metabolism	2-oxoglutarate dehydrogenase subunit E1	943	sucA	105.9	Amino acid biosynthesis and metabolism,Citrate cycle (TCA cycle),Energy metabolism,Lysine degradation,Tryptophan metabolism	oxoglutarate dehydrogenase (succinyl-transferring) activity,tricarboxylic acid cycle	131	130	89	22	2.68	2.6	1.52	0.41
558	PA1586	NP_250277	A0A072ZIZ6;A0A367M3V3;A0A8G3NHK5;A0A8G4MPV5	Q9I3D2	ODO2_PSEAE	2.3.1.61	K00658	Citrate cycle (TCA cycle);Lysine degradation;Tryptophan metabolism;Lipoic acid metabolism;Metabolic pathways;Biosynthesis of secondary metabolites;Microbial metabolism in diverse environments;Carbon metabolism	2-oxoglutarate dehydrogenase complex dihydrolipoyllysine-residue succinyltransferase	409	sucB	42.9	Citrate cycle (TCA cycle),Energy metabolism,Lysine degradation	tricarboxylic acid cycle,dihydrolipoyllysine-residue succinyltransferase activity,oxoglutarate dehydrogenase complex	72	78	64	54	3.9	4.46	2.91	2.86
559	PA1587	NP_250278	A0A4P0V6G0;A0A6H3GB46;A0A8G4F339	Q9I3D1	DLDH2_PSEAE	N/A	K00382	Glycolysis / Gluconeogenesis;Citrate cycle (TCA cycle);Glycine, serine and threonine metabolism;Valine, leucine and isoleucine degradation;Lysine degradation;Tryptophan metabolism;Pyruvate metabolism;Glyoxylate and dicarboxylate metabolism;Propanoate metabolism;Lipoic acid metabolism;Metabolic pathways;Biosynthesis of secondary metabolites;Microbial metabolism in diverse environments;Carbon metab…	2-oxoglutarate dehydrogenase complex dihydrolipoyl dehydrogenase	478	lpd	50.2	Amino acid biosynthesis and metabolism,Citrate cycle (TCA cycle),Energy metabolism,Glycine, serine and threonine metabolism,Glycolysis / Gluconeogenesis,Pyruvate metabolism	pathogenesis,obsolete pathogenesis,evasion of host immune response	20	54	14	16	0.68	1.91	0.4	0.46
560	PA1588	NP_250279	A0A8G6YXX9	P53593	SUCC_PSEAE	N/A	K01903	Citrate cycle (TCA cycle);Propanoate metabolism;C5-Branched dibasic acid metabolism;Carbon fixation pathways in prokaryotes;Metabolic pathways;Biosynthesis of secondary metabolites;Microbial metabolism in diverse environments;Carbon metabolism	succinyl-CoA ligase subunit beta	388	sucC	41.5	C5-Branched dibasic acid metabolism,Citrate cycle (TCA cycle),Energy metabolism	protein autophosphorylation,nucleoside triphosphate biosynthetic process,succinate-CoA ligase (ADP-forming) activity,nucleoside diphosphate kinase activity,succinate-CoA ligase complex	5	5	5	11	0.2	0.22	0.19	0.41
561	PA1589	NP_250280	A0A0H2Z828	Q51567	SUCD_PSEAE	6.2.1.5	K01902	Citrate cycle (TCA cycle);Propanoate metabolism;C5-Branched dibasic acid metabolism;Carbon fixation pathways in prokaryotes;Metabolic pathways;Biosynthesis of secondary metabolites;Microbial metabolism in diverse environments;Carbon metabolism	succinyl-CoA ligase subunit alpha	295	sucD	30.3	C5-Branched dibasic acid metabolism,Citrate cycle (TCA cycle),Energy metabolism	nucleoside triphosphate biosynthetic process,succinate-CoA ligase (ADP-forming) activity,nucleoside diphosphate kinase activity,succinate-CoA ligase complex	2	4	7	5	0.14	0.25	0.37	0.39
562	PA1592	NP_250283	A0A080VSP4	Q9I3C9	Q9I3C9_PSEAE	N/A	N/A	N/A	hypothetical protein PA1592	78		7.8	Hypothetical unclassified unknown	#N/A	0	1	1	0	0	0.65	0.65	0
563	PA1596	NP_250287	A0A8G5VUF3	Q9I3C5	HTPG_PSEAE	N/A	K04079	N/A	chaperone protein HtpG	634	htpG	71.7	Chaperones heatshock protein	protein folding	13	10	20	11	0.35	0.25	0.46	0.27
564	PA1600	NP_250291	A0A8G2RVN4	Q9I3C1	Q9I3C1_PSEAE	N/A	N/A	N/A	cytochrome C	433		46.2	Energy metabolism	electron transfer activity,heme binding,iron ion binding,membrane,oxidoreductase activity, acting on CH-OH group of donors	0	0	1	1	0	0	0.06	0.04
565	PA1601	NP_250292	A0A8G3Z4X4	Q9I3C0	Q9I3C0_PSEAE	N/A	K18030	Nicotinate and nicotinamide metabolism;Metabolic pathways;Microbial metabolism in diverse environments	aldehyde dehydrogenase	748		81.3	Putative enzymes	oxidoreductase activity	0	0	0	1	0	0	0	0.01
566	PA1608	NP_250299	A0A2R3J074;A0A7M3A0D4;A0A8G2RXE2	Q9I3B3	Q9I3B3_PSEAE	N/A	K03406	Two-component system	chemotaxis transducer	541		58.2	Adaptation protection,Chemotactic transducer (MCP),Chemotaxis	transmembrane signaling receptor activity,chemotaxis,signal transduction,membrane,integral component of membrane	23	14	30	22	0.76	0.44	0.85	0.72
567	PA1609	NP_250300	A0A8G6E4P1	Q9I3B2	Q9I3B2_PSEAE	N/A	K00647	Fatty acid biosynthesis;Biotin metabolism;Metabolic pathways;Fatty acid metabolism;Biosynthesis of cofactors	3-oxoacyl-ACP synthase	405	fabB	42.8	Fatty acid and phospholipid metabolism,Fatty acid biosynthesis (path 1)	transferase activity, transferring acyl groups,acyltransferase activity,3-oxoacyl-[acyl-carrier-protein] synthase activity,unsaturated fatty acid biosynthetic process	0	1	2	5	0	0.06	0.14	0.26
568	PA1610	NP_250301	A0A8G6LWG1	O33877	FABA_PSEAE	N/A	K01716	Fatty acid biosynthesis;Metabolic pathways;Fatty acid metabolism	3-hydroxydecanoyl-ACP dehydratase	171	fabA	18.7	Fatty acid and phospholipid metabolism,Fatty acid biosynthesis (path 1)	3-hydroxydecanoyl-[acyl-carrier-protein] dehydratase activity,unsaturated fatty acid biosynthetic process	0	0	0	1	0	0	0	0.12
569	PA1611	NP_250302	A0A1C7BJX4	Q9I3B1	Q9I3B1_PSEAE	2.7.13.3	K20974	Two-component system	sensor/response regulator hybrid protein	651		71.5	Cell wall LPS capsule,Chemotaxis,Motility,Transcriptional regulators,Two component regulatory systems,Two-component System	phosphorylation,transferase activity, transferring phosphorus-containing groups,signal transduction,phosphorelay signal transduction system,integral component of membrane,phosphorelay sensor kinase activity	1	2	4	0	0.02	0.05	0.08	0
570	PA1615	NP_250306	A0A8G3ZPV3	Q9I3A7	Q9I3A7_PSEAE	N/A	N/A	N/A	lipase	113		12.5	Putative enzymes	#N/A	1	1	0	0	0.18	0.18	0	0
571	PA1617	NP_250308	Q9I3A5	Q9I3A5	Q9I3A5_PSEAE	N/A	K01897	Fatty acid biosynthesis;Fatty acid degradation;Metabolic pathways;Fatty acid metabolism	AMP-binding protein	555		61.4	Putative enzymes	#N/A	0	0	0	2	0	0	0	0.05
572	PA1624	NP_250315	A0A0A8RPI5	Q9I398	Q9I398_PSEAE	N/A	N/A	N/A	hypothetical protein PA1624	268		29.5	Hypothetical unclassified unknown	#N/A	0	2	0	2	0	0.12	0	0.15
573	PA1629	NP_250320	A0A8G3EAX2	Q9I393	Q9I393_PSEAE	N/A	K01692	Fatty acid degradation;Valine, leucine and isoleucine degradation;Lysine degradation;Phenylalanine metabolism;Benzoate degradation;Tryptophan metabolism;beta-Alanine metabolism;Aminobenzoate degradation;Propanoate metabolism;Butanoate metabolism;Metabolic pathways;Biosynthesis of secondary metabolites;Microbial metabolism in diverse environments;Fatty acid metabolism	enoyl-CoA hydratase	261		27.9	Carbon compound catabolism	catalytic activity	1	1	0	0	0.02	0.02	0	0
574	PA1633	NP_250324	A0A485EQF4	P57683	ATKA_PSEAE	N/A	K01546	Two-component system	potassium-transporting ATPase subunit A	564	kdpA	59.9	Transport of small molecules	potassium ion-transporting ATPase complex,potassium transmembrane transporter activity, phosphorylative mechanism,P-type potassium transmembrane transporter activity,potassium ion transport	0	0	1	0	0	0	0.02	0
575	PA1634	NP_250325	A0A8G7I9W3	P57698	ATKB_PSEAE	N/A	K01547	Two-component system	potassium-transporting ATPase subunit B	690	kdpB	73	Transport of small molecules	ATP binding,integral component of membrane,nucleotide binding,transporter activity,ATPase activity,ATP hydrolysis activity,potassium ion-transporting ATPase complex,potassium transmembrane transporter activity, phosphorylative mechanism,P-type potassium transmembrane transporter activity,potassium ion transport	0	0	4	0	0	0	0.1	0
576	PA1636	NP_250327	A0A8G3ZQZ5	Q9I389	Q9I389_PSEAE	N/A	K07646	Two-component system	two-component sensor KdpD	885	kdpD	97	Two component regulatory systems,Two-component System	signal transduction,phosphorelay signal transduction system,protein histidine kinase activity,membrane,phosphorylation,transferase activity, transferring phosphorus-containing groups,phosphorelay sensor kinase activity,osmosensory signaling via phosphorelay pathway	0	0	1	1	0	0	0.03	0.01
577	PA1640	NP_250331	A0A367M138	Q9I385	Q9I385_PSEAE	N/A	K07001	N/A	hypothetical protein PA1640	345		37.6	Hypothetical unclassified unknown	#N/A	1	0	0	1	0.04	0	0	0.04
578	PA1641	NP_250332	A0A0H2Z890	Q9I384	Q9I384_PSEAE	N/A	N/A	N/A	hypothetical protein PA1641	92		10.1	Hypothetical unclassified unknown	#N/A	2	4	1	6	0.32	0.68	0.15	0.87
579	PA1642	NP_250333	A0A069PZH1	Q9I383	SELD_PSEAE	2.7.9.3	K01008	Metabolic pathways	selenide, water dikinase	344	selD	36.4	Selenoamino acid metabolism,Translation post translation modification degradation	tRNA seleno-modification,selenocysteine biosynthetic process,magnesium ion binding,selenide, water dikinase activity	0	0	2	1	0	0	0.09	0.06
580	PA1644	NP_250335	A0A071LCG6	Q9I381	Q9I381_PSEAE	N/A	N/A	N/A	hypothetical protein PA1644	202		21.8	Hypothetical unclassified unknown	FMN binding	0	0	1	0	0	0	0.07	0
581	PA1646	NP_250337	A0A8G4XHH1	Q9I379	Q9I379_PSEAE	N/A	K03406	Two-component system	chemotaxis transducer	652		69.8	Adaptation protection,Chemotactic transducer (MCP),Chemotaxis	signal transduction,membrane,integral component of membrane	2	3	4	2	0.04	0.06	0.14	0.03
582	PA1647	NP_250338	A0A8G2RVY6	Q9I378	Q9I378_PSEAE	N/A	N/A	N/A	sulfate transporter	573		60.7	Membrane proteins,Transport of small molecules	anion:anion antiporter activity,obsolete anion:anion antiporter activity,membrane,transmembrane transport,integral component of membrane	0	0	2	2	0	0	0.05	0.05
583	PA1654	NP_250345	A0A2R3IWS5	Q9I371	Q9I371_PSEAE	N/A	K05825	Lysine biosynthesis;Metabolic pathways;Biosynthesis of secondary metabolites;2-Oxocarboxylic acid metabolism	aminotransferase	388		43.3	Putative enzymes	catalytic activity,biosynthetic process,pyridoxal phosphate binding	1	3	0	1	0.04	0.16	0	0.04
584	PA1667	NP_250358	A0A8G2RDI4	Q9I358	Q9I358_PSEAE	N/A	K11893	N/A	hypothetical protein PA1667	443	hsiJ2	49.7	Protein secretion export apparatus	protein secretion by the type VI secretion system,protein secretion by the type VI secretion system	1	0	0	0	Could Not Be Accurately Determined	0	0	0
585	PA1668	NP_250359	A0A8F2V339	Q9I357	Q9I357_PSEAE	N/A	K11892	N/A	hypothetical protein PA1668	289	dotU2	32.7	Protein secretion export apparatus	protein secretion by the type VI secretion system	0	1	0	0	0	Could Not Be Accurately Determined	0	0
586	PA1673	NP_250364	A0A072ZI31	Q9I352	HEMTB_PSEAE	N/A	K07216	N/A	bacteriohemerythrin	153	mhr	17.9	Hypothetical unclassified unknown	#N/A	0	0	1	2	0	0	0.07	0.18
587	PA1674	NP_250365	A0A069Q8V6	Q9I351	GCH12_PSEAE	3.5.4.16	K01495	Folate biosynthesis;Metabolic pathways;Biosynthesis of cofactors	GTP cyclohydrolase I	181	folE2	20.2	Biosynthesis of cofactors, prosthetic groups and carriers,Folate biosynthesis	queuosine biosynthetic process,GTP cyclohydrolase I activity	3	0	0	0	0.3	0	0	0
588	PA1677	NP_250368	A0A8G2PMH3	Q9I348	Q9I348_PSEAE	N/A	N/A	N/A	hypothetical protein PA1677	198		21	Hypothetical unclassified unknown	#N/A	0	0	0	1	0	0	0	0.09
589	PA1678	NP_250369	A0A069Q0A9	Q9I347	PRMB_PSEAE	2.1.1.298	K07320	N/A	50S ribosomal protein L3 glutamine methyltransferase	304		34.2	Putative enzymes	#N/A	0	0	0	1	0	0	0	0.04
590	PA1679	NP_250370	A0A072ZTN0	Q9I346	Q9I346_PSEAE	N/A	N/A	N/A	hypothetical protein PA1679	259		29.6	Hypothetical unclassified unknown	#N/A	2	3	2	2	0.1	0.14	0.1	0.09
591	PA1682	NP_250373	A0A069Q2A0	Q9I343	Q9I343_PSEAE	N/A	K05820	N/A	MFS metabolite transporter	383		42.1	Membrane proteins,Transport of small molecules	#N/A	0	1	0	0	0	0.03	0	0
592	PA1686	NP_250377	A0A8G2RX12	Q9I339	Q9I339_PSEAE	N/A	K01247	N/A	DNA-3-methyladenine glycosidase II	297	alkA	32.2	DNA replication recombination modification and repair	catalytic activity,DNA repair,alkylbase DNA N-glycosylase activity,base-excision repair,DNA dealkylation involved in DNA repair	0	0	0	1	0	0	0	Could Not Be Accurately Determined
593	PA1687	NP_250378	A0A8G6T7S4	Q9X6R0	SPEE1_PSEAE	N/A	K00797	Cysteine and methionine metabolism;Arginine and proline metabolism;Glutathione metabolism;Metabolic pathways	polyamine aminopropyltransferase	286	speE	32.2	Amino acid biosynthesis and metabolism,Arginine and proline metabolism,Beta-Alanine metabolism,Urea cycle and metabolism of amino groups	catalytic activity,urea cycle,tRNA (5-methylaminomethyl-2-thiouridylate)-methyltransferase activity,cellular amino acid metabolic process,beta-alanine metabolic process	0	0	1	1	0	0	0.05	0.05
594	PA1689	NP_250380	A0A241XIX1;A0A2R3ILX3;A0A8B4ZG14;A0A8G2RVG3	Q9I338	Q9I338_PSEAE	N/A	N/A	N/A	hypothetical protein PA1689	700		78	Hypothetical unclassified unknown	sulfuric ester hydrolase activity	13	45	25	3	0.33	0.88	0.56	0.07
595	PA1698	NP_250389	A0A8G2NJL8	G3XCX6	G3XCX6_PSEAE	N/A	K04058	N/A	type III secretion outer membrane protein PopN	288	popN	31.3	Membrane proteins,Protein secretion export apparatus,Type III Secretion	negative regulation of protein secretion,protein secretion by the type III secretion system,protein binding	1	0	0	1	0.04	0	0	0.04
596	PA1700	NP_250391	A0A8G7DRC8	Q9I329	Q9I329_PSEAE	N/A	N/A	N/A	hypothetical protein PA1700	123	pcr2	13.7	Protein secretion export apparatus,Secreted factors (toxins, enzymes, alginate),Type III Secretion	protein secretion,protein secretion by the type III secretion system	1	0	0	0	0.12	0	0	0
597	PA1725	NP_250416	A0A1C7BHA9	Q9I312	Q9I312_PSEAE	N/A	K03223	N/A	type III secretion system protein	214	pscL	23.9	Protein secretion export apparatus,Type III Secretion	protein secretion by the type III secretion system	0	0	0	1	0	0	0	Could Not Be Accurately Determined
598	PA1727	NP_250418	A0A8G2RVV1	Q9I310	Y1727_PSEAE	N/A	K21023	N/A	signaling protein	685	mucR	74.4	Cell wall LPS capsule,Motility	diguanylate cyclase activity,cyclic-guanylate-specific phosphodiesterase activity,diguanylate cyclase activity,cellular response to nitric oxide,cyclic-guanylate-specific phosphodiesterase activity,cyclase activity	0	3	0	0	0	0.08	0	0
599	PA1729	NP_250420	A0A0A8RL53	Q9I308	Q9I308_PSEAE	N/A	N/A	N/A	hypothetical protein PA1729	215		24	Hypothetical unclassified unknown	#N/A	0	0	0	1	0	0	0	0.09
600	PA1732	NP_250423	A0A8G3SY06	Q9I305	Q9I305_PSEAE	N/A	N/A	N/A	hypothetical protein PA1732	266		30.1	Hypothetical unclassified unknown	#N/A	0	0	0	2	0	0	0	0.1
601	PA1738	NP_250429	Q9I2Z9	Q9I2Z9	Q9I2Z9_PSEAE	N/A	N/A	N/A	transcriptional regulator	304		33.2	Transcriptional regulators	DNA-binding transcription factor activity,regulation of transcription, DNA-templated,regulation of DNA-templated transcription	2	0	0	1	0.1	0	0	0.05
602	PA1741	NP_250432	A0A8A9B1F4	Q9I2Z6	Q9I2Z6_PSEAE	N/A	N/A	N/A	hypothetical protein PA1741	123		14	Hypothetical unclassified unknown	#N/A	1	0	0	0	0.14	0	0	0
603	PA1742	NP_250433	A0A069PZ10	Q9I2Z5	Q9I2Z5_PSEAE	N/A	N/A	N/A	amidotransferase	240	pauD2	27.4	Carbon compound catabolism,Polyamine catabolism,Putative enzymes	polyamine catabolic process	1	0	2	4	0.14	0	0.13	0.32
604	PA1745	NP_250436	A0A0A8RQ57;A0A2R3IQB3	Q9I2Z2	Q9I2Z2_PSEAE	N/A	N/A	N/A	hypothetical protein PA1745	162		18.5	Hypothetical unclassified unknown	#N/A	0	0	1	5	0	0	0.06	0.37
605	PA1746	NP_250437	A0A072ZHX3;A0A8G5QD28	Q9I2Z1	Q9I2Z1_PSEAE	N/A	N/A	N/A	hypothetical protein PA1746	168		18.2	Hypothetical unclassified unknown	#N/A	0	0	3	20	0	0	0.26	2.93
606	PA1750	NP_250441	A0A8G6XN90	Q9I2Y7	Q9I2Y7_PSEAE	N/A	K01626	Phenylalanine, tyrosine and tryptophan biosynthesis;Metabolic pathways;Biosynthesis of secondary metabolites;Biosynthesis of amino acids	phospho-2-dehydro-3-deoxyheptonate aldolase	358		39.1	Amino acid biosynthesis and metabolism,Phenylalanine, tyrosine and tryptophan biosynthesis	biosynthetic process,aromatic amino acid family biosynthetic process,3-deoxy-7-phosphoheptulonate synthase activity,identical protein binding	1	0	0	1	0.07	0	0	0.06
607	PA1753	NP_250444	A0A072ZHV7	Q9I2Y4	Q9I2Y4_PSEAE	N/A	N/A	N/A	hypothetical protein PA1753	165		18.4	Hypothetical unclassified unknown	#N/A	0	1	0	1	0	0.11	0	0.11
608	PA1754	NP_250445	A0A8G3YXP1	G3XCU6	G3XCU6_PSEAE	N/A	K13634	N/A	transcriptional regulator CysB	324	cysB	36.1	Transcriptional regulators	cysteine biosynthetic process,positive regulation of transcription, DNA-templated,positive regulation of DNA-templated transcription,transcription regulatory region sequence-specific DNA binding,transcription cis-regulatory region binding	1	1	0	2	0.03	0.03	0	0.1
609	PA1759	NP_250450	A0A7M3A156	Q9I2Y0	Q9I2Y0_PSEAE	N/A	K03556	N/A	transcriptional regulator	901		101.1	Transcriptional regulators	regulation of transcription, DNA-templated,regulation of DNA-templated transcription,DNA binding,protein binding	0	0	1	0	0	0	0.02	0
610	PA1760	NP_250451	A0A0A8RQ71	Q9I2X9	Q9I2X9_PSEAE	N/A	K03556	N/A	transcriptional regulator	907		101.6	Transcriptional regulators	DNA binding,regulation of transcription, DNA-templated,regulation of DNA-templated transcription,protein binding	2	0	0	0	0.03	0	0	0
611	PA1766	NP_250457	A0A071L4A2	Q9I2X3	Q9I2X3_PSEAE	N/A	N/A	N/A	hypothetical protein PA1766	327		36.2	Hypothetical unclassified unknown	#N/A	3	5	5	4	0.16	0.2	0.23	0.17
612	PA1767	NP_250458	A0A072ZGQ3;A0A367M078;A0A8A9AHP1	Q9I2X2	Q9I2X2_PSEAE	N/A	N/A	N/A	hypothetical protein PA1767	508		56.8	Membrane proteins	#N/A	29	29	33	13	1.02	1.04	0.99	0.48
613	PA1768	NP_250459	A0A0A8RQS8	Q9I2X1	Q9I2X1_PSEAE	N/A	N/A	N/A	hypothetical protein PA1768	179		19.7	Hypothetical unclassified unknown	#N/A	0	0	1	0	0	0	0.11	0
614	PA1770	NP_250461	A0A0A8RPU8;A0A2K4XHP9	Q9I2W9	Q9I2W9_PSEAE	2.7.9.2	K01007	Glycolysis / Gluconeogenesis;Pyruvate metabolism;Methane metabolism;Carbon fixation pathways in prokaryotes;Metabolic pathways;Biosynthesis of secondary metabolites;Microbial metabolism in diverse environments;Carbon metabolism	phosphoenolpyruvate synthase	791	ppsA	85.8	Carbon compound catabolism,Central intermediary metabolism,Energy metabolism,Pyruvate metabolism,Reductive carboxylate cycle (CO2 fixation)	generation of precursor metabolites and energy,pyruvate kinase activity,gluconeogenesis	2	4	3	8	0.03	0.07	0.03	0.15
615	PA1771	NP_250462	A0A659BFW2	Q9I2W8	Q9I2W8_PSEAE	N/A	N/A	N/A	hydrolase	336	estX	36.9	Putative enzymes	catalytic activity	0	0	2	0	0	0	0.09	0
616	PA1773	NP_250464	A0A8G7APH8	G3XD00	G3XD00_PSEAE	N/A	K16074	N/A	transporter	332	cmaX	37.8	Membrane proteins	membrane	0	0	4	3	0	0	0.17	0.16
617	PA1775	NP_250466	A0A0A8RPV2	G3XCV6	G3XCV6_PSEAE	N/A	N/A	N/A	hypothetical protein PA1775	274	cmpX	29	Membrane proteins	molecular_function,cellular_component,biological_process,membrane	2	2	4	3	0.11	0.11	0.2	0.15
618	PA1776	NP_250467	A0A0C6EJU7	Q9I2W5	Q9I2W5_PSEAE	N/A	K03088	N/A	RNA polymerase sigma factor SigX	165	sigX	19.7	Transcriptional regulators	DNA-binding transcription factor activity,DNA-templated transcription, initiation,DNA-templated transcription initiation,regulation of transcription, DNA-templated,regulation of DNA-templated transcription,sigma factor activity,positive regulation of cell growth	1	0	0	0	0.1	0	0	0
619	PA1777	NP_250468	A0A8F9K1X8;A0A8G4N6V8;A0A8G6V457;A0A8G6XMJ6;A0A8G7AU10	P13794	PORF_PSEAE	N/A	K03286	N/A	outer membrane porin F	350	oprF	37.6	Membrane proteins,Transport of small molecules	transport,porin activity,outer membrane,adhesion of symbiont to host,complement component C3b binding	41	42	69	107	2.29	2.06	3.17	5.75
620	PA1782	NP_250473	A0A8G2RQR5	Q9I2W0	Q9I2W0_PSEAE	N/A	N/A	N/A	serine/threonine-protein kinase	531		58.9	Adaptation protection	protein kinase activity,ATP binding,protein phosphorylation	1	1	0	0	Could Not Be Accurately Determined	Could Not Be Accurately Determined	0	0
621	PA1787	NP_250478	A0A072ZGN9;A0A8G5UUV8	Q9I2V5	ACNB_PSEAE	4.2.1.3	K01682	Citrate cycle (TCA cycle);Glyoxylate and dicarboxylate metabolism;Propanoate metabolism;Carbon fixation pathways in prokaryotes;Metabolic pathways;Biosynthesis of secondary metabolites;Microbial metabolism in diverse environments;Carbon metabolism;2-Oxocarboxylic acid metabolism;Biosynthesis of amino acids	aconitate hydratase B	869	acnB	93.6	Citrate cycle (TCA cycle),Energy metabolism,Glyoxylate and dicarboxylate metabolism,Reductive carboxylate cycle (CO2 fixation)	generation of precursor metabolites and energy,aconitate hydratase activity	10	49	19	20	0.18	0.89	0.29	0.36
622	PA1788	NP_250479	A0A8E5UVX9	Q9I2V4	Q9I2V4_PSEAE	N/A	K06938	N/A	hypothetical protein PA1788	155		18.2	Hypothetical unclassified unknown	#N/A	3	0	0	1	0.33	0	0	0.11
623	PA1789	NP_250480	A0A0H2Z9V8;A0A8G4DMM5	Q9I2V3	Q9I2V3_PSEAE	N/A	N/A	N/A	hypothetical protein PA1789	287		31.3	Hypothetical unclassified unknown	#N/A	0	0	1	13	0	0	0.06	0.94
624	PA1791	NP_250482	A0A8G2KHK6	Q9I2V1	Q9I2V1_PSEAE	N/A	N/A	N/A	hypothetical protein PA1791	443		48.5	Hypothetical unclassified unknown	#N/A	8	8	13	3	0.28	0.32	0.4	0.12
625	PA1792	NP_250483	A0A0C7CVT7	Q9I2V0	LPXH_PSEAE	3.6.1.54	K03269	Lipopolysaccharide biosynthesis;Metabolic pathways	UDP-2,3-diacylglucosamine hydrolase	240		27.6	Hypothetical unclassified unknown	cytoplasm,lipid A biosynthetic process,pyrophosphatase activity,hydrolase activity	1	1	2	1	0.04	0.04	0.1	0.04
626	PA1794	NP_250485	A0A0F6UET3	Q9I2U8	SYQ_PSEAE	N/A	K01886	Metabolic pathways	glutamine--tRNA ligase	556	glnS	62.9	Amino acid biosynthesis and metabolism,Aminoacyl-tRNA biosynthesis,Glutamate metabolism,Translation post translation modification degradation	nucleotide binding,glutamine-tRNA ligase activity,ATP binding,cytoplasm,glutaminyl-tRNA aminoacylation,aminoacyl-tRNA ligase activity,tRNA aminoacylation for protein translation,tRNA aminoacylation,translation,cellular amino acid metabolic process,cellular protein metabolic process	0	0	1	2	0	0	0.03	0.08
627	PA1795	NP_250486	A0A367MBV8	Q9I2U7	SYC_PSEAE	6.1.1.16	K01883	N/A	cysteine--tRNA ligase	460	cysS	51.2	Amino acid biosynthesis and metabolism,Aminoacyl-tRNA biosynthesis,Cysteine metabolism,Translation post translation modification degradation	cysteine-tRNA ligase activity,ATP binding,cysteinyl-tRNA aminoacylation,nucleotide binding,cytoplasm,aminoacyl-tRNA ligase activity,tRNA aminoacylation for protein translation,methionine-tRNA ligase activity,cellular amino acid metabolic process,cysteine metabolic process,tRNA aminoacylation,cellular protein metabolic process	4	3	2	1	0.06	Could Not Be Accurately Determined	Could Not Be Accurately Determined	Could Not Be Accurately Determined
628	PA1798	NP_250489	A0A367MEG3;A0A8F9NII7	Q9I2U4	Q9I2U4_PSEAE	2.7.13.3	K18072	beta-Lactam resistance;Cationic antimicrobial peptide (CAMP) resistance;Two-component system	two-component sensor ParS	428	parS	48.4	Antibiotic resistance and susceptibility,Two component regulatory systems,Two-component System	signal transduction,integral component of membrane,phosphorylation,transferase activity, transferring phosphorus-containing groups,phosphorelay sensor kinase activity	3	3	4	2	0.06	0.04	0.04	0.03
629	PA1800	NP_250491	A0A072ZGM7;A0A8G6E307	Q9I2U2	TIG_PSEAE	5.2.1.8	K03545	N/A	trigger factor	436	tig	48.6	Cell division,Chaperones heatshock protein	protein folding,FtsZ-dependent cytokinesis	70	63	48	40	2.94	2.72	1.61	1.58
630	PA1802	NP_250493	A0A072ZHQ6;Q0E689	Q9I2U0	CLPX_PSEAE	N/A	K03544	N/A	ATP-dependent protease ATP-binding subunit ClpX	426	clpX	47	Cell wall LPS capsule,Chaperones heatshock protein	UTP:glucose-1-phosphate uridylyltransferase activity,protein folding	13	11	13	7	0.47	0.32	0.46	0.2
631	PA1803	NP_250494	A0A072ZHS3	Q9I2T9	Q9I2T9_PSEAE	3.4.21.53	K01338	N/A	Lon protease	798	lon	88.6	Adaptation protection,Translation post translation modification degradation	cellular response to antibiotic,single-species biofilm formation,bacterial-type flagellum-dependent swarming motility,type IV pilus-dependent motility,bacterial-type flagellum-dependent swimming motility,ATP-dependent peptidase activity,response to drug,pathogenesis,obsolete pathogenesis,protein secretion by the type III secretion system	8	6	8	4	0.14	0.09	0.12	0.08
632	PA1804	NP_250495	A0A069PZM9	P05384	DBHB_PSEAE	N/A	K14221	N/A	DNA-binding protein HU	90	hupB	9.1	DNA replication recombination modification and repair	DNA binding, bending	6	6	3	8	1.18	1.18	0.5	1.61
633	PA1805	NP_250496	A0A2R3IT09;A0A8B4ZW32	Q9I2T8	Q9I2T8_PSEAE	N/A	K03770	N/A	peptidyl-prolyl cis-trans isomerase D	621	ppiD	68.7	Chaperones heatshock protein,Translation post translation modification degradation	peptidyl-prolyl cis-trans isomerase activity	30	23	49	20	0.86	0.62	1.14	0.57
634	PA1807	NP_250498	A0A072ZHQ2	Q9I2T7	Q9I2T7_PSEAE	N/A	K13896	N/A	ABC transporter ATP-binding protein	536	nppD	59.1	Transport of small molecules	oligopeptide transport,oligopeptide transmembrane transporter activity	12	14	10	7	0.34	0.4	0.27	0.2
635	PA1808	NP_250499	A0A069Q1J2	Q9I2T6	Q9I2T6_PSEAE	N/A	K13895	N/A	ABC transporter permease	339	nppC	38.1	Transport of small molecules	oligopeptide transport	2	3	1	0	0.08	0.18	0.06	0
636	PA1809	NP_250500	A0A071L4U2	Q9I2T5	Q9I2T5_PSEAE	N/A	K13894	N/A	ABC transporter permease	360	nppB	39.6	Transport of small molecules	membrane,transmembrane transport,oligopeptide transport	2	4	3	3	0.08	0.16	0.12	0.13
637	PA1814	NP_250505	A0A069PZP2	Q9I2T0	Q9I2T0_PSEAE	N/A	N/A	N/A	hypothetical protein PA1814	253	kerV	28.4	Hypothetical unclassified unknown	#N/A	0	1	0	1	0	0.16	0	0.07
638	PA1816	NP_250507	A0A0H2ZA09	G3XD54	G3XD54_PSEAE	2.7.7.7	K02342	N/A	DNA polymerase III subunit epsilon	246	dnaQ	26.8	Nucleotide biosynthesis and metabolism,Purine metabolism,Pyrimidine metabolism	DNA polymerase III, proofreading complex	2	1	2	0	0.13	0.05	0.12	0
639	PA1818	NP_250509	A0A8G6V5L5	Q9I2S7	Q9I2S7_PSEAE	N/A	K01584	Arginine and proline metabolism;Metabolic pathways;Biosynthesis of secondary metabolites	lysine-specific pyridoxal 5'-phosphate-dependent carboxylase LdcA	751	cadA	82.8	Amino acid biosynthesis and metabolism,Arginine and proline metabolism,Glutamate metabolism,Lysine degradation,Urea cycle and metabolism of amino groups	catalytic activity,carboxy-lyase activity,cytoplasm,cellular amino acid metabolic process	10	12	1	3	0.25	0.33	0.01	0.05
640	PA1819	NP_250510	A0A8G3YU52	Q9I2S6	Q9I2S6_PSEAE	N/A	K03294	N/A	amino acid permease	451		47.8	Membrane proteins,Transport of small molecules	membrane,transmembrane transporter activity,transmembrane transport	0	1	0	1	0	0.03	0	0.03
641	PA1820	NP_250511	A0A0A8RR35	Q9I2S5	NHAB_PSEAE	N/A	K03314	N/A	Na(+)/H(+) antiporter NhaB	500	nhaB	54.2	Membrane proteins,Transport of small molecules	sodium ion transport,integral component of membrane,transport,membrane,sodium:proton antiporter activity	2	3	2	1	0.07	0.09	0.06	0.02
642	PA1821	NP_250512	A0A072ZHP9	Q9I2S4	Q9I2S4_PSEAE	N/A	K01692	Fatty acid degradation;Valine, leucine and isoleucine degradation;Lysine degradation;Phenylalanine metabolism;Benzoate degradation;Tryptophan metabolism;beta-Alanine metabolism;Aminobenzoate degradation;Propanoate metabolism;Butanoate metabolism;Metabolic pathways;Biosynthesis of secondary metabolites;Microbial metabolism in diverse environments;Fatty acid metabolism	enoyl-CoA hydratase	270		30	Putative enzymes	#N/A	0	1	0	1	0	0.06	0	0.06
643	PA1822	NP_250513	A0A0C7CWY1	Q9I2S3	Q9I2S3_PSEAE	N/A	N/A	N/A	hypothetical protein PA1822	562	fimL	60.9	Motility	phosphorelay signal transduction system	3	3	3	7	0.07	0.1	0.1	0.27
644	PA1825	NP_250516	A0A8G2YJY7;A0A8G6XP39	Q9I2S0	Q9I2S0_PSEAE	N/A	N/A	N/A	hypothetical protein PA1825	214		23.9	Membrane proteins	#N/A	5	6	3	8	0.3	0.34	0.2	0.47
645	PA1826	NP_250517	A0A2R3INB9	Q9I2R9	Q9I2R9_PSEAE	N/A	N/A	N/A	transcriptional regulator	301		33.5	Transcriptional regulators	DNA-binding transcription factor activity,regulation of transcription, DNA-templated,regulation of DNA-templated transcription	0	0	2	0	0	0	0.05	0
646	PA1828	NP_250519	A0A8G4JC79	Q9I2R7	Q9I2R7_PSEAE	N/A	N/A	N/A	short-chain dehydrogenase	255		26.9	Putative enzymes	#N/A	0	0	0	1	0	0	0	0.13
647	PA1832	NP_250523	A0A071KVY6;A0A8G7IIW5;A0A8I1F283	Q9I2R3	Q9I2R3_PSEAE	N/A	K04774	N/A	protease	341		38	Putative enzymes	#N/A	38	13	15	7	1.96	0.74	0.55	0.3
648	PA1833	NP_250524	A0A509J916	Q9I2R2	Q9I2R2_PSEAE	N/A	K19745	Propanoate metabolism;Metabolic pathways	oxidoreductase	330		34.6	Putative enzymes	#N/A	3	3	0	1	0.15	0.22	0	0.02
649	PA1835	NP_250526	A0A8G6WXC8	Q9I2R0	Q9I2R0_PSEAE	N/A	N/A	N/A	hypothetical protein PA1835	145		15.8	Hypothetical unclassified unknown	#N/A	0	0	0	1	0	0	0	0.21
650	PA1838	NP_250529	A0A1C7BG32	Q9I2Q7	Q9I2Q7_PSEAE	N/A	K00381	Sulfur metabolism;Metabolic pathways;Microbial metabolism in diverse environments	sulfite reductase	552	cysI	62.1	Central intermediary metabolism	oxidoreductase activity,heme binding,iron-sulfur cluster binding,metabolic process,cellular response to sulfate starvation	0	0	0	2	0	0	0	0.06
651	PA1840	NP_250531	A0A0A8RQM7	Q9I2Q5	Q9I2Q5_PSEAE	N/A	N/A	N/A	hypothetical protein PA1840	120		13.8	Hypothetical unclassified unknown	#N/A	3	1	1	1	0.45	0.15	0.13	0.13
652	PA1842	NP_250533	A0A0C6F5V6	Q9I2Q3	Q9I2Q3_PSEAE	N/A	K09923	N/A	hypothetical protein PA1842	120		13.9	Hypothetical unclassified unknown	#N/A	3	3	0	1	0.31	0.33	0	0.13
653	PA1843	NP_250534	A0A8G2UC35;A0A8G3YEB9	Q9I2Q2	METH_PSEAE	N/A	K00548	Cysteine and methionine metabolism;One carbon pool by folate;Metabolic pathways;Biosynthesis of secondary metabolites;Biosynthesis of amino acids	B12-dependent methionine synthase	1234	metH	135.1	Amino acid biosynthesis and metabolism,Methionine metabolism,One carbon pool by folate	cellular metabolic process,cobalamin binding,metal ion binding,methionine biosynthetic process,zinc ion binding,pteridine-containing compound metabolic process,methionine synthase activity	13	7	0	0	0.21	0.1	0	0
654	PA1847	NP_250538	A0A072ZHP3;Q9WVU9	Q9I2P8	NFUA_PSEAE	N/A	K07400	N/A	Fe/S biogenesis protein NfuA	194	nfuA	21.1	Adaptation protection,Antibiotic resistance and susceptibility	#N/A	0	1	1	0	0	Could Not Be Accurately Determined	0.07	0
655	PA1854	NP_250545	A0A8G3IKW5	Q9I2P1	Q9I2P1_PSEAE	N/A	K07168	N/A	hypothetical protein PA1854	385		42.1	Hypothetical unclassified unknown	#N/A	0	1	0	0	0	Could Not Be Accurately Determined	0	0
656	PA1857	NP_250548	A0A2R3IXC3;A0A8G3I8E8	Q9I2N8	Q9I2N8_PSEAE	N/A	K09781	N/A	hypothetical protein PA1857	307		31.6	Membrane proteins	#N/A	0	3	0	2	0	0.23	0	0.13
657	PA1860	NP_250551	A0A077JWS0	Q9I2N5	Q9I2N5_PSEAE	N/A	N/A	N/A	hypothetical protein PA1860	275		32	Putative enzymes	methyltransferase activity,methylation	0	1	0	5	0	0.06	0	0.3
658	PA1861	NP_250552	A0A0A8RLT1;A0A8G5YQ62	Q9I2N4	MODC_PSEAE	N/A	K02017	N/A	molybdenum ABC transporter ATP-binding protein ModC	361	modC	39.8	Transport of small molecules	ATP binding,membrane,metal ion transport,molybdenum ion transmembrane transporter activity,ABC-type transmembrane transporter activity,ABC-type transporter activity,molybdate ion transmembrane transporter activity,molybdate ion transport,transport,ATPase-coupled molybdate transmembrane transporter activity,ABC-type molybdate transporter activity	0	0	0	4	0	0	0	0.12
659	PA1864	NP_250555	A0A7M3APL9	Q9I2N1	Q9I2N1_PSEAE	N/A	K09017	N/A	transcriptional regulator	216		23.9	Transcriptional regulators	negative regulation of transcription, DNA-templated,negative regulation of DNA-templated transcription,DNA binding	0	0	0	1	0	0	0	0.07
660	PA1866a	YP_008719750	A0A8G5NCZ5	#N/A	#N/A	N/A	N/A	N/A	hypothetical protein PA1866a	69	#N/A	#N/A	#N/A	#N/A	0	0	1	0	0	0	0.43	0
661	PA1871	NP_250562	A0A072ZHM5	P14789	LASA_PSEAE	N/A	K08642	N/A	protease LasA	418	lasA	45.5	Secreted factors (toxins, enzymes, alginate),Translation post translation modification degradation,Xcp type II secretion system	metalloendopeptidase activity,endopeptidase activity,protein secretion by the type II secretion system,protein transport by the Sec complex,proteolysis,extracellular space	0	0	0	3	0	0	0	0.11
662	PA1872	NP_250563	A0A0H2ZA60	G3XD32	G3XD32_PSEAE	N/A	N/A	N/A	hypothetical protein PA1872	263		27.8	Hypothetical unclassified unknown	#N/A	0	1	1	0	0	0.06	0.04	0
663	PA1876	NP_250567	A0A8G3SW40	Q9I2M1	Q9I2M1_PSEAE	N/A	K12541	N/A	ABC transporter ATP-binding protein/permease	723		78.2	Antibiotic resistance and susceptibility,Protein secretion export apparatus,Secreted factors (toxins, enzymes, alginate),Transport of small molecules	ATP binding,integral component of membrane,transmembrane transport,ABC-type transmembrane transporter activity,ABC-type transporter activity	0	0	2	0	0	0	Could Not Be Accurately Determined	0
664	PA1884	NP_250575	A0A8G6EZP4	Q9I2L3	Q9I2L3_PSEAE	N/A	N/A	N/A	transcriptional regulator	183		20.5	Transcriptional regulators	#N/A	0	0	0	1	0	0	0	Could Not Be Accurately Determined
665	PA1888	NP_250579	A0A8G6VFU5	Q9I2K9	Q9I2K9_PSEAE	N/A	N/A	N/A	hypothetical protein PA1888	469		52.3	Hypothetical unclassified unknown	#N/A	0	1	0	2	0	0.02	0	0.07
666	PA1889	NP_250580	A0A8G7CHG5	Q9I2K8	Q9I2K8_PSEAE	N/A	N/A	N/A	hypothetical protein PA1889	327		34.7	Hypothetical unclassified unknown	#N/A	1	3	3	3	0.06	0.18	0.2	0.2
667	PA1901	NP_250592	A0A8G5QKT5	Q7DC82	Q7DC82_PSEAE	N/A	K01626	Phenylalanine, tyrosine and tryptophan biosynthesis;Metabolic pathways;Biosynthesis of secondary metabolites;Biosynthesis of amino acids	phenazine biosynthesis protein PhzC	405	phzC2	44.3	Phenazine biosynthesis,Secreted factors (toxins, enzymes, alginate)	phenazine biosynthetic process	0	0	0	1	0	0	0	0.03
668	PA1903	NP_250594	A0A8G3WZV7	Q7DC81	Q7DC81_PSEAE	N/A	K13063	Phenazine biosynthesis;Metabolic pathways;Biosynthesis of secondary metabolites	phenazine biosynthesis protein PhzE	627	phzE2	69	Phenazine biosynthesis,Secreted factors (toxins, enzymes, alginate)	phenazine biosynthetic process	0	0	0	2	0	0	0	0.04
669	PA1904	NP_250595	A0A8G7CYQ1	O69754	PHZF_PSEAE	N/A	K06998	Phenazine biosynthesis;Metabolic pathways;Biosynthesis of secondary metabolites	trans-2,3-dihydro-3-hydroxyanthranilate isomerase	278	phzF2	30.3	Phenazine biosynthesis,Secreted factors (toxins, enzymes, alginate)	phenazine biosynthetic process	0	0	0	1	0	0	0	0.06
670	PA1905	NP_252905	A0A8G2RHT0	Q820A5	Q820A5_PSEAE	N/A	K20262	Phenazine biosynthesis;Metabolic pathways;Biosynthesis of secondary metabolites	pyridoxamine 5'-phosphate oxidase	215	phzG2	24.4	Phenazine biosynthesis,Secreted factors (toxins, enzymes, alginate)	pyridoxamine-phosphate oxidase activity,pyridoxine biosynthetic process,FMN binding,phenazine biosynthetic process	0	0	1	0	0	0	0.03	0
671	PA1913	NP_250603	A0A8G3WZ30	Q9I2J1	Q9I2J1_PSEAE	N/A	N/A	N/A	hypothetical protein PA1913	226		25.4	Hypothetical unclassified unknown	#N/A	0	0	0	3	0	0	0	0.19
672	PA1922	NP_250612	A0A8G2RGF4;A0A8G4N5L4;G3XCL2	Q9I2I2	Q9I2I2_PSEAE	N/A	K16089	N/A	TonB-dependent receptor	653		72.3	Transport of small molecules	#N/A	9	33	0	0	0.24	0.92	0	0
673	PA1923	NP_250613	A0A367LZG5;A0A8A9AT19;A0A8G4I902;A0A8G4LP96;A0A8G6Y8X1;A0A8G7AFP0;A0A8G7IFL2;A0A8G7PKV4	Q9I2I1	Q9I2I1_PSEAE	N/A	K02230	Porphyrin metabolism;Metabolic pathways;Biosynthesis of cofactors	cobaltochelatase subunit CobN	1281		140.3	Biosynthesis of cofactors, prosthetic groups and carriers	biosynthetic process	159	173	0	0	2.32	2.38	0	0
674	PA1924	NP_250614	A0A069Q8S1	Q9I2I0	Q9I2I0_PSEAE	N/A	N/A	N/A	hypothetical protein PA1924	158		17.7	Hypothetical unclassified unknown	#N/A	3	3	0	0	0.33	0.33	0	0
675	PA1925	NP_250615	A0A072ZBS6	Q9I2H9	Q9I2H9_PSEAE	N/A	N/A	N/A	hypothetical protein PA1925	108		11.8	Hypothetical unclassified unknown	#N/A	2	3	0	0	0.25	0.37	0	0
676	PA1927	NP_250617	A0A5K1SIF4;A0A8G2PYI8	P57703	METE_PSEAE	N/A	K00549	Cysteine and methionine metabolism;Metabolic pathways;Biosynthesis of secondary metabolites;Biosynthesis of amino acids	5-methyltetrahydropteroyltriglutamate--homocysteine methyltransferase	766	metE	86.2	Amino acid biosynthesis and metabolism,Methionine metabolism	zinc ion binding,methionine biosynthetic process,cellular amino acid biosynthetic process,cellular amino acid metabolic process,5-methyltetrahydropteroyltriglutamate-homocysteine S-methyltransferase activity	56	27	0	0	1.15	0.57	0	0
677	PA1938	NP_250628	A0A0A8RUB2;A0A8G3T589	Q9I2G6	Q9I2G6_PSEAE	N/A	K07497	N/A	hypothetical protein PA1938	273		31.9	Related to phage, transposon, or plasmid	DNA integration,nucleic acid binding	0	2	0	0	0	0.04	0	0
678	PA1939	NP_250629	Q9I2G5	Q9I2G5	Q9I2G5_PSEAE	N/A	N/A	N/A	hypothetical protein PA1939	665		73.8	Hypothetical unclassified unknown	#N/A	0	0	0	1	0	0	0	0.02
679	PA1940	NP_250630	V6AGM3	Q9I2G4	Q9I2G4_PSEAE	N/A	N/A	N/A	hypothetical protein PA1940	379		42.8	Hypothetical unclassified unknown	catalase activity,response to oxidative stress,heme binding	4	5	1	0	0.17	0.18	0.04	0
680	PA1941	NP_250631	A0A8F9NQE6	Q9I2G3	Q9I2G3_PSEAE	N/A	N/A	N/A	hypothetical protein PA1941	631		70.9	Hypothetical unclassified unknown	electron transfer activity,heme binding	4	9	0	0	0.1	0.21	0	0
681	PA1948	NP_250638	A0A072ZDR7	Q9I2F6	Q9I2F6_PSEAE	N/A	K10440	N/A	ribose ABC transporter permease	332	rbsC	34	Transport of small molecules,Xcp type II secretion system	transport,protein secretion by the type II secretion system,protein transport by the Sec complex,obsolete interaction with host via protein secreted by type II secretion system	0	1	1	1	0	0.05	0.05	0.05
682	PA1950	NP_250640	A0A8G2KYE2	Q9I2F4	Q9I2F4_PSEAE	N/A	K00852	Pentose phosphate pathway;Metabolic pathways	ribokinase	308	rbsK	31.8	Carbon compound catabolism,Pentose phosphate cycle	D-ribose metabolic process,kinase activity,ribokinase activity	1	1	0	1	0.03	0.03	0	0.03
683	PA1960	NP_250650	A0A8G7IFN3	Q9I2E4	Q9I2E4_PSEAE	N/A	N/A	N/A	hypothetical protein PA1960	240		27.1	Membrane proteins	nucleic acid binding	1	1	0	2	0.06	0.06	0	0.12
684	PA1965	NP_250655	A0A071LA22	Q9I2D9	Q9I2D9_PSEAE	N/A	N/A	N/A	hypothetical protein PA1965	111		11.3	Hypothetical unclassified unknown	#N/A	2	3	3	0	0.32	0.45	0.36	0
685	PA1967	NP_250657	A0A8G1JNE7	Q9I2D7	Q9I2D7_PSEAE	N/A	N/A	N/A	hypothetical protein PA1967	166		18.3	Hypothetical unclassified unknown	#N/A	0	0	0	1	0	0	0	Could Not Be Accurately Determined
686	PA1969	NP_250659	A0A3M5EY12	Q9I2D5	Q9I2D5_PSEAE	N/A	N/A	N/A	hypothetical protein PA1969	130		13.3	Hypothetical unclassified unknown	#N/A	5	6	4	3	0.48	0.59	0.39	0.28
687	PA1984	NP_250674	A0A8G6CDU5;A0A8G8JRG7	Q9I2C4	Q9I2C4_PSEAE	N/A	K00138	Glycolysis / Gluconeogenesis;Pyruvate metabolism;Metabolic pathways;Biosynthesis of secondary metabolites;Microbial metabolism in diverse environments	NAD+ dependent aldehyde dehydrogenase ExaC	506	exaC	54.9	ethanol oxidation pathway,Putative enzymes	oxidoreductase activity,oxidoreductase activity, acting on the aldehyde or oxo group of donors, NAD or NADP as acceptor,aldehyde dehydrogenase (NAD+) activity,ethanol oxidation	0	0	0	14	0	0	0	0.57
688	PA1999	NP_250689	A0A069QH78	Q9I2B0	Q9I2B0_PSEAE	2.8.3.6	K01028	Valine, leucine and isoleucine degradation;Butanoate metabolism;Metabolic pathways	dehydrocarnitine CoA transferase subunit A	232	dhcA	25.2	Amino acid biosynthesis and metabolism,Butanoate metabolism,Carbon compound catabolism,Valine, leucine and isoleucine degradation	CoA-transferase activity,carnitine catabolic process	0	0	0	2	0	0	0	0.17
689	PA2000	NP_250690	V6AGD5	Q9I2A9	Q9I2A9_PSEAE	2.8.3.6	K01029	Valine, leucine and isoleucine degradation;Butanoate metabolism;Metabolic pathways	dehydrocarnitine CoA transferase subunit B	218	dhcB	23.2	Amino acid biosynthesis and metabolism,Butanoate metabolism,Carbon compound catabolism,Valine, leucine and isoleucine degradation	CoA-transferase activity,carnitine catabolic process	0	0	0	1	0	0	0	0.08
690	PA2001	NP_250691	A0A8G8GLN2	Q9I2A8	ATOB_PSEAE	N/A	K00626	Fatty acid degradation;Valine, leucine and isoleucine degradation;Lysine degradation;Benzoate degradation;Tryptophan metabolism;Pyruvate metabolism;Glyoxylate and dicarboxylate metabolism;Butanoate metabolism;Carbon fixation pathways in prokaryotes;Terpenoid backbone biosynthesis;Metabolic pathways;Biosynthesis of secondary metabolites;Microbial metabolism in diverse environments;Carbon metabolis…	acetyl-CoA acetyltransferase	393	atoB	40.4	Butanoate metabolism,Central intermediary metabolism,Fatty acid and phospholipid metabolism,Fatty acid biosynthesis (path 2),Fatty acid metabolism,Lysine degradation,Propanoate metabolism,Pyruvate metabolism,Tryptophan metabolism	transferase activity, transferring acyl groups other than amino-acyl groups,acyltransferase activity, transferring groups other than amino-acyl groups,transferase activity, transferring acyl groups,acyltransferase activity,NADH dehydrogenase (ubiquinone) activity,metabolic process,cellular lipid metabolic process	0	0	0	6	0	0	0	0.34
691	PA2008	NP_250698	A0A8G7ATL5	Q9I2A2	Q9I2A2_PSEAE	N/A	K01555	Tyrosine metabolism;Metabolic pathways;Microbial metabolism in diverse environments	fumarylacetoacetase	432	fahA	46.3	Aromatic compound catabolism,Carbon compound catabolism	catalytic activity,aromatic amino acid family metabolic process,fumarylacetoacetase activity,tyrosine catabolic process	0	0	0	1	0	0	0	0.03
692	PA2012	NP_250702	A0A8B5AG40	Q9I299	Q9I299_PSEAE	N/A	K01968	Valine, leucine and isoleucine degradation;Metabolic pathways	methylcrotonyl-CoA carboxylase subunit alpha	655	liuD	71.3	Acyclic isoprenoid catabolism,Carbon compound catabolism	ATP binding,isoprenoid catabolic process,methylcrotonoyl-CoA carboxylase activity,methylcrotonoyl-CoA carboxylase activity,leucine catabolic process,terpene catabolic process	6	5	0	5	0.17	0.12	0	0.14
693	PA2014	NP_250704	A0A2R3IW25;A0A8G2QS85	Q9I297	Q9I297_PSEAE	N/A	K01969	Valine, leucine and isoleucine degradation;Metabolic pathways	methylcrotonyl-CoA carboxylase subunit beta	535	liuB	57.4	Acyclic isoprenoid catabolism,Carbon compound catabolism	isoprenoid catabolic process,methylcrotonoyl-CoA carboxylase activity,methylcrotonoyl-CoA carboxylase activity	3	3	0	2	0.12	0.12	0	0.06
694	PA2015	NP_250705	A0A087L8W1	Q9I296	Q9I296_PSEAE	N/A	K00253	Valine, leucine and isoleucine degradation;Metabolic pathways	isovaleryl-CoA dehydrogenase	387	liuA	42.2	Acyclic isoprenoid catabolism,Carbon compound catabolism	oxidoreductase activity, acting on the CH-CH group of donors,flavin adenine dinucleotide binding,acyl-CoA dehydrogenase activity,cellular catabolic process,isoprenoid catabolic process,isovaleryl-CoA dehydrogenase activity,isovaleryl-CoA dehydrogenase activity	0	0	0	1	0	0	0	0.06
695	PA2020	NP_250710	A0A8G6V1Z9	G3XCU9	G3XCU9_PSEAE	N/A	K18129	beta-Lactam resistance	transcriptional regulator	210	mexZ	23.7	Transcriptional regulators	transcription regulatory region sequence-specific DNA binding,transcription cis-regulatory region binding,negative regulation of transcription, DNA-templated,negative regulation of DNA-templated transcription,regulation of transcription, DNA-templated,regulation of DNA-templated transcription,negative regulation of transporter activity,negative regulation of transmembrane transport	1	0	1	1	0.04	0	0.04	0.04
696	PA2023	NP_250713	A0A8G2NCV2	Q9I291	GALU_PSEAE	N/A	K00963	Pentose and glucuronate interconversions;Galactose metabolism;Starch and sucrose metabolism;Amino sugar and nucleotide sugar metabolism;O-Antigen nucleotide sugar biosynthesis;Metabolic pathways;Biosynthesis of secondary metabolites;Biosynthesis of cofactors;Biosynthesis of nucleotide sugars	UTP-glucose-1-phosphate uridylyltransferase	279	galU	31.2	Central intermediary metabolism,Galactose metabolism,Nucleotide sugars metabolism,Pentose and glucuronate interconversions,Starch and sucrose metabolism	UDP-glucose metabolic process,biosynthetic process,nucleotidyltransferase activity,UTP:glucose-1-phosphate uridylyltransferase activity,lipopolysaccharide core region biosynthetic process,pathogenesis,obsolete pathogenesis	0	0	1	2	0	0	0.04	0.1
697	PA2025	NP_250715	A0A073A061	P23189	GSHR_PSEAE	N/A	K00383	Glutathione metabolism;Metabolic pathways	glutathione reductase	451	gor	49.2	Amino acid biosynthesis and metabolism,Biosynthesis of cofactors, prosthetic groups and carriers,Glutamate metabolism,Glutathione metabolism	cellular amino acid metabolic process,glutamate metabolic process,glutathione metabolic process,obsolete cofactor biosynthetic process	0	0	0	1	0	0	0	0.07
698	PA2033	NP_250723	A0A0A8RM83;A0A2R3IXY6	Q9I282	Q9I282_PSEAE	N/A	N/A	N/A	hypothetical protein PA2033	302		33.6	Hypothetical unclassified unknown	#N/A	0	0	0	7	0	0	0	0.31
699	PA2034	NP_250724	A0A0C7AI32	Q9I281	Q9I281_PSEAE	N/A	K15256	N/A	hypothetical protein PA2034	224		24.5	Hypothetical unclassified unknown	#N/A	1	0	0	0	0.06	0	0	0
700	PA2042	NP_250732	A0A071KZJ8	Q9I273	SSTT_PSEAE	N/A	K07862	N/A	serine/threonine transporter SstT	409		42.4	Transport of small molecules	#N/A	2	2	2	3	0.06	0.06	0.06	0.09
701	PA2047	NP_250737	A0A7L5EYZ9	Q9I268	Q9I268_PSEAE	N/A	N/A	N/A	transcriptional regulator	329	cmrA	36.6	Transcriptional regulators	DNA-binding transcription factor activity,regulation of transcription, DNA-templated,regulation of DNA-templated transcription,sequence-specific DNA binding	0	0	0	1	0	0	0	0.05
702	PA2049	NP_250739	A0A8G2NPF5	Q9I266	Q9I266_PSEAE	N/A	N/A	N/A	hypothetical protein PA2049	664		54.4	Hypothetical unclassified unknown	#N/A	3	0	2	3	0.07	0	0.05	0.07
703	PA2054	NP_250744	A0A367M5H8	Q9I261	Q9I261_PSEAE	N/A	K11921	N/A	DNA-binding transcriptional regulator CynR	295	cynR	32.5	Transcriptional regulators	DNA-binding transcription factor activity,regulation of transcription, DNA-templated,regulation of DNA-templated transcription	0	0	0	4	0	0	0	0.06
704	PA2056	NP_250746	A0A077JWL2	Q9I259	Q9I259_PSEAE	N/A	K18900	N/A	transcriptional regulator	300		33.1	Transcriptional regulators	DNA-binding transcription factor activity,regulation of transcription, DNA-templated,regulation of DNA-templated transcription	0	2	0	0	0	0.07	0	0
705	PA2059	NP_250749	A0A485HJY4	Q9I256	Q9I256_PSEAE	N/A	K13894	N/A	ABC transporter permease	357	sppB	38.4	Membrane proteins,Transport of small molecules	membrane,transmembrane transport	0	0	0	1	0	0	0	Could Not Be Accurately Determined
706	PA2062	NP_250752	A0A8B5AWK1	Q9I253	Q9I253_PSEAE	N/A	K04487	Thiamine metabolism;Metabolic pathways;Biosynthesis of cofactors	pyridoxal-phosphate dependent protein	393		41.5	Putative enzymes	catalytic activity,pyridoxal phosphate binding,cysteine desulfurase activity,[2Fe-2S] cluster assembly	0	0	0	6	0	0	0	0.28
707	PA2063	NP_250753	A0A3M5EI40	Q9I252	Q9I252_PSEAE	N/A	N/A	N/A	hypothetical protein PA2063	407		46.5	Hypothetical unclassified unknown	#N/A	1	0	0	0	0.04	0	0	0
708	PA2069	NP_250759	A0A8G1QAP1	Q9I246	Q9I246_PSEAE	N/A	K00612	N/A	carbamoyl transferase	574		63.4	Putative enzymes	catalytic activity,biosynthetic process	0	0	0	7	0	0	0	0.18
709	PA2072	NP_250762	A0A6A9JYJ9	Q9I243	Q9I243_PSEAE	N/A	N/A	N/A	hypothetical protein PA2072	864		95.1	Membrane proteins	#N/A	0	0	0	1	0	0	0	0.02
710	PA2081	NP_250771	A0A7U1HPA1	Q9I234	KYNB_PSEAE	N/A	K07130	Tryptophan metabolism;Glyoxylate and dicarboxylate metabolism;Metabolic pathways;Biosynthesis of cofactors	kynurenine formamidase KynB	213	kynB	23.2	Amino acid biosynthesis and metabolism,anthranilate,kynurenine pathway	formamidase activity,cellular_component,cellular amino acid metabolic process,biological_process,tryptophan catabolic process to kynurenine,arylformamidase activity	0	0	1	1	0	0	Could Not Be Accurately Determined	Could Not Be Accurately Determined
711	PA2084	NP_250774	A0A2L1KHZ5	Q9I231	Q9I231_PSEAE	N/A	K01953	Alanine, aspartate and glutamate metabolism;Metabolic pathways;Biosynthesis of secondary metabolites;Biosynthesis of amino acids	asparagine synthetase	610		68	Amino acid biosynthesis and metabolism	asparagine synthase (glutamine-hydrolyzing) activity,asparagine biosynthetic process	0	1	0	0	0	Could Not Be Accurately Determined	0	0
712	PA2094	NP_250784	A0A6H1Q9X1	Q9I221	Q9I221_PSEAE	N/A	K07165	Two-component system	transmembrane sensor	318		34.9	Membrane proteins,Transcriptional regulators	sigma factor antagonist activity	0	0	1	0	0	0	Could Not Be Accurately Determined	0
713	PA2108	NP_250798	A0A8G5Q801	Q9I207	Q9I207_PSEAE	N/A	K00156	Pyruvate metabolism;Metabolic pathways	thiamine pyrophosphate protein	590		64.3	Putative enzymes	magnesium ion binding,thiamine pyrophosphate binding,catalytic activity	0	1	0	0	0	0.01	0	0
714	PA2111	NP_250801	A0A8D9JEE1	Q9I204	Q9I204_PSEAE	N/A	N/A	N/A	hypothetical protein PA2111	237		26.2	Hypothetical unclassified unknown	#N/A	0	0	1	0	0	0	Could Not Be Accurately Determined	0
715	PA2114	NP_250804	A0A0A8RS04	Q9I201	Q9I201_PSEAE	N/A	N/A	N/A	major facilitator superfamily transporter	423		45.7	Membrane proteins,Transport of small molecules	transmembrane transporter activity,transmembrane transport	0	0	0	2	0	0	0	0.07
716	PA2116	NP_250806	A0A8G2RSN1	Q9I1Z9	Y2116_PSEAE	N/A	N/A	N/A	hypothetical protein PA2116	265		29.2	Hypothetical unclassified unknown	#N/A	0	0	0	2	0	0	0	0.09
717	PA2119	NP_250809	A0A8G2PZH6;A0A8G2VQS3	Q9I1Z6	Q9I1Z6_PSEAE	N/A	N/A	N/A	alcohol dehydrogenase	366		38.6	Putative enzymes	oxidoreductase activity,catalytic activity	0	0	2	1	0	0	0.08	0.06
718	PA2127	NP_250817	A0A2V3G0E4	Q9I1Y8	Q9I1Y8_PSEAE	N/A	N/A	N/A	hypothetical protein PA2127	408	cgrA	47.6	Transcriptional regulators	catalytic activity,transcription regulatory region sequence-specific DNA binding,transcription cis-regulatory region binding,protein binding,cellular response to oxygen levels,cellular response to oxygen levels	0	0	3	0	0	0	0.08	0
719	PA2138	NP_250828	A0A2R3IMF4	Q9I1X7	LIGD_PSEAE	6.5.1.1	K01971	N/A	multifunctional non-homologous end joining protein LigD	840	ligD	94	DNA replication recombination modification and repair	DNA repair,DNA recombination,ATP binding,DNA-directed DNA polymerase activity,DNA ligase (ATP) activity,exoribonuclease activity,nucleotidyltransferase activity,DNA biosynthetic process,RNA phosphodiester bond hydrolysis, exonucleolytic	1	0	0	1	0.01	0	0	0.01
720	PA2150	NP_250840	A0A7L9EN95	Q9I1W5	KU_PSEAE	N/A	K10979	N/A	non-homologous end joining protein Ku	293		32.8	Hypothetical unclassified unknown	DNA binding,double-strand break repair via nonhomologous end joining	0	0	1	0	0	0	Could Not Be Accurately Determined	0
721	PA2151	NP_250841	A0A8G2SPE0	Q9I1W4	GLGE_PSEAE	N/A	K16147	Starch and sucrose metabolism;Metabolic pathways	alpha-1,4-glucan:maltose-1-phosphate maltosyltransferase	664		76.3	Hypothetical unclassified unknown	hydrolase activity, hydrolyzing O-glycosyl compounds,transferase activity, transferring glycosyl groups,glycosyltransferase activity,carbohydrate metabolic process	0	2	0	1	0	0.03	0	0.02
722	PA2162	NP_250852	A0A485HQE8;A0A8G4CQJ0	Q9I1V3	Q9I1V3_PSEAE	N/A	K06044	Starch and sucrose metabolism;Metabolic pathways;Biosynthesis of secondary metabolites	malto-oligosyltrehalose synthase	926		103.7	Putative enzymes	carbohydrate metabolic process	0	2	0	1	0	Could Not Be Accurately Determined	0	0.01
723	PA2166	NP_250856	A0A8G7NXZ1	Q9I1U9	Q9I1U9_PSEAE	N/A	N/A	N/A	hypothetical protein PA2166	121		14	Hypothetical unclassified unknown	#N/A	0	0	0	2	0	0	0	0.21
724	PA2173	NP_250863	A0A509JK46	Q9I1U2	Q9I1U2_PSEAE	N/A	N/A	N/A	hypothetical protein PA2173	116		12.5	Hypothetical unclassified unknown	#N/A	0	1	0	0	0	0.09	0	0
725	PA2176	NP_250866	A0A8G4Q7F4	Q9I1T9	Q9I1T9_PSEAE	N/A	N/A	N/A	hypothetical protein PA2176	196		20.9	Hypothetical unclassified unknown	#N/A	0	1	0	0	0	0.11	0	0
726	PA2177	NP_250867	A0A485HQX4	Q9I1T8	Q9I1T8_PSEAE	2.7.13.3	N/A	N/A	sensor/response regulator hybrid protein	699		76.5	Two component regulatory systems,Two-component System	phosphorelay sensor kinase activity,signal transduction,phosphorelay signal transduction system,phosphorylation,transferase activity, transferring phosphorus-containing groups	0	1	0	0	0	0.03	0	0
727	PA2185	NP_250875	A0A1C7BED8	Q9I1T0	Q9I1T0_PSEAE	N/A	K07217	N/A	non-heme catalase KatN	294	katN	31.6	Adaptation protection	response to stimulus	1	0	0	0	Could Not Be Accurately Determined	0	0	0
728	PA2197	NP_250887	A0A8G6Z6L3	Q9I1S0	Q9I1S0_PSEAE	N/A	K23256	N/A	hypothetical protein PA2197	345		37.1	Putative enzymes	oxidoreductase activity, acting on the CH-CH group of donors, NAD or NADP as acceptor,oxidoreductase activity	0	0	0	1	0	0	0	0.06
729	PA2199	NP_250889	A0A8G6A6H6	Q9I1R8	Q9I1R8_PSEAE	N/A	N/A	N/A	dehydrogenase	291		30.9	Putative enzymes	#N/A	0	0	0	1	0	0	0	0.04
730	PA2205	NP_250895	A0A8F9NVU3	Q9I1R2	Q9I1R2_PSEAE	N/A	N/A	N/A	hypothetical protein PA2205	158		17	Hypothetical unclassified unknown	#N/A	0	0	1	0	0	0	0.08	0
731	PA2210	NP_250900	A0A8G3W9N4	Q9I1Q7	Q9I1Q7_PSEAE	N/A	K08194	N/A	major facilitator superfamily transporter	441		46	Membrane proteins,Transport of small molecules	transmembrane transporter activity,transmembrane transport	0	0	1	0	0	0	0.02	0
732	PA2220	NP_250910	A0A6A9K8E1	Q01610	OPRR_PSEAE	N/A	N/A	N/A	transcriptional regulator	306		34	Transcriptional regulators	DNA-binding transcription factor activity,regulation of transcription, DNA-templated,regulation of DNA-templated transcription	0	0	0	1	0	0	0	0.05
733	PA2223	NP_250913	A0A8B4ZA70	Q9I1P6	Q9I1P6_PSEAE	N/A	N/A	N/A	hypothetical protein PA2223	339		37.7	Hypothetical unclassified unknown	lysozyme activity	0	0	0	1	0	0	0	0.05
734	PA2231	NP_250921	A0A8G6ZC96	Q9I1N8	Q9I1N8_PSEAE	N/A	K20997	N/A	biofilm formation protein PslA	478	pslA	54.8	Cell wall LPS capsule,Psl exopolysaccharide biosynthesis	biofilm formation,single-species biofilm formation,extracellular polysaccharide biosynthetic process	0	4	4	4	0	0.15	0.14	0.15
735	PA2232	NP_250922	A0A0A8RRH4	Q9I1N7	Q9I1N7_PSEAE	2.7.7.13	K16011	Fructose and mannose metabolism;Amino sugar and nucleotide sugar metabolism;O-Antigen nucleotide sugar biosynthesis;Metabolic pathways;Biosynthesis of secondary metabolites;Biosynthesis of nucleotide sugars	biofilm formation protein PslB	488	pslB	53.5	Cell wall LPS capsule,Fructose and mannose metabolism,Lipopolysaccharide biosynthesis,Psl exopolysaccharide biosynthesis	polysaccharide biosynthetic process,nucleotidyltransferase activity,polysaccharide metabolic process,biosynthetic process,biofilm formation,single-species biofilm formation,extracellular polysaccharide biosynthetic process,mannose isomerase activity	2	13	1	4	0.08	0.48	0.03	0.15
736	PA2233	NP_250923	A0A8G6USS6	Q9I1N6	Q9I1N6_PSEAE	N/A	K25205	N/A	biofilm formation protein PslC	303	pslC	33.6	Cell wall LPS capsule,Psl exopolysaccharide biosynthesis,Putative enzymes	biofilm formation,single-species biofilm formation,extracellular polysaccharide biosynthetic process,transferase activity, transferring glycosyl groups,glycosyltransferase activity,transferase activity, transferring glycosyl groups,glycosyltransferase activity	1	0	1	0	0.05	0	0.05	0
737	PA2234	NP_250924	A0A0A8RSH6	Q9I1N5	Q9I1N5_PSEAE	N/A	K20987	N/A	biofilm formation protein PslD	256	pslD	27.9	Cell wall LPS capsule,Psl exopolysaccharide biosynthesis,Transport of small molecules	polysaccharide transmembrane transporter activity,polysaccharide transport,membrane,biofilm formation,single-species biofilm formation,slime layer,single-species biofilm formation,extracellular polysaccharide biosynthetic process	3	1	3	0	0.18	0.08	0.15	0
738	PA2235	NP_250925	A0A073A0N3;A0A4P0UJ06;A0A8G3U2F2;A0A8G6YKQ7	Q9I1N4	Q9I1N4_PSEAE	N/A	K20998	N/A	biofilm formation protein PslE	662	pslE	74.6	Cell wall LPS capsule,Psl exopolysaccharide biosynthesis	biofilm formation,single-species biofilm formation,extracellular polysaccharide biosynthetic process	33	33	75	23	0.7	0.69	1.45	0.51
739	PA2236	NP_250926	A0A072ZMM7;A0A8G3W1K0	Q9I1N3	Q9I1N3_PSEAE	N/A	K20999	N/A	biofilm formation protein PslF	395	pslF	42.7	Cell wall LPS capsule,Psl exopolysaccharide biosynthesis	biofilm formation,single-species biofilm formation,extracellular polysaccharide biosynthetic process,transferase activity, transferring glycosyl groups,glycosyltransferase activity	12	0	0	7	0.68	0	0	0.37
740	PA2237	NP_250927	A0A081HIB4	Q9I1N2	Q9I1N2_PSEAE	N/A	K21000	N/A	biofilm formation protein PslG	442	pslG	50.1	Cell wall LPS capsule,Psl exopolysaccharide biosynthesis,Putative enzymes	hydrolase activity, hydrolyzing O-glycosyl compounds,organic substance metabolic process,biofilm formation,single-species biofilm formation,extracellular polysaccharide biosynthetic process	1	0	1	0	0.03	0	0.03	0
741	PA2238	NP_250928	A0A080V8T5	Q9I1N1	Q9I1N1_PSEAE	N/A	K21001	N/A	biofilm formation protein PslH	402	pslH	44.7	Cell wall LPS capsule,Psl exopolysaccharide biosynthesis	biofilm formation,single-species biofilm formation,extracellular polysaccharide biosynthetic process,transferase activity, transferring glycosyl groups,glycosyltransferase activity	3	4	4	0	0.18	0.27	0.19	0
742	PA2239	NP_250929	A0A077JVJ5	Q9I1N0	Q9I1N0_PSEAE	N/A	K21002	N/A	biofilm formation protein PslI	367	pslI	40.6	Cell wall LPS capsule,Psl exopolysaccharide biosynthesis,Putative enzymes	biofilm formation,single-species biofilm formation,extracellular polysaccharide biosynthetic process,transferase activity, transferring glycosyl groups,glycosyltransferase activity	4	6	1	1	0.16	0.25	0.03	0.05
743	PA2240	NP_250930	A0A071L7E5	Q9I1M9	Q9I1M9_PSEAE	N/A	K21003	N/A	biofilm formation protein PslJ	478	pslJ	52.5	Cell wall LPS capsule,Psl exopolysaccharide biosynthesis	biofilm formation,single-species biofilm formation,extracellular polysaccharide biosynthetic process	0	2	0	1	0	0.04	0	0.02
744	PA2242	NP_250932	A0A8G6AD59	Q9I1M7	Q9I1M7_PSEAE	N/A	K21005	N/A	hypothetical protein PA2242	355	pslL	39.9	Hypothetical unclassified unknown	transferase activity, transferring acyl groups other than amino-acyl groups,acyltransferase activity, transferring groups other than amino-acyl groups,single-species biofilm formation,extracellular polysaccharide biosynthetic process	1	1	0	0	0.03	0.03	0	0
745	PA2247	NP_250937	A0A8G2ZAJ3	Q9I1M2	ODBA_PSEAE	N/A	K00166	Valine, leucine and isoleucine degradation;Propanoate metabolism;Lipoic acid metabolism;Metabolic pathways;Biosynthesis of secondary metabolites	2-oxoisovalerate dehydrogenase subunit alpha	410	bkdA1	45.3	Amino acid biosynthesis and metabolism,Valine, leucine and isoleucine degradation	oxidoreductase activity, acting on the aldehyde or oxo group of donors, disulfide as acceptor,3-methyl-2-oxobutanoate dehydrogenase (2-methylpropanoyl-transferring) activity,branched-chain amino acid catabolic process,cellular amino acid metabolic process,oxoacid metabolic process	6	4	2	3	0.27	0.17	0.09	0.14
746	PA2248	NP_250938	A0A072ZNM6	Q9I1M1	ODBB_PSEAE	N/A	K00167	Valine, leucine and isoleucine degradation;Propanoate metabolism;Lipoic acid metabolism;Metabolic pathways;Biosynthesis of secondary metabolites	2-oxoisovalerate dehydrogenase subunit beta	350	bkdA2	38.3	Amino acid biosynthesis and metabolism,Valine, leucine and isoleucine degradation	catalytic activity,cellular amino acid metabolic process,oxoacid metabolic process	4	3	0	5	0.26	0.17	0	0.25
747	PA2249	NP_250939	A0A8B4ZSN5;A0A8G4M0T7;A0A8G6ZS47	Q9I1M0	ODB2_PSEAE	N/A	K09699	Valine, leucine and isoleucine degradation;Propanoate metabolism;Lipoic acid metabolism;Metabolic pathways;Biosynthesis of secondary metabolites	branched-chain alpha-keto acid dehydrogenase complex lipoamide acyltransferase	428	bkdB	45.8	Amino acid biosynthesis and metabolism,Valine, leucine and isoleucine degradation	cellular amino acid metabolic process,oxoacid metabolic process	19	28	1	7	0.72	1	0.07	0.24
748	PA2250	NP_250940	A0A5K1S9K0	Q9I1L9	DLDH1_PSEAE	N/A	K00382	Glycolysis / Gluconeogenesis;Citrate cycle (TCA cycle);Glycine, serine and threonine metabolism;Valine, leucine and isoleucine degradation;Lysine degradation;Tryptophan metabolism;Pyruvate metabolism;Glyoxylate and dicarboxylate metabolism;Propanoate metabolism;Lipoic acid metabolism;Metabolic pathways;Biosynthesis of secondary metabolites;Microbial metabolism in diverse environments;Carbon metab…	branched-chain alpha-keto acid dehydrogenase complex dihydrolipoyl dehydrogenase	464	lpdV	48.6	Amino acid biosynthesis and metabolism,Citrate cycle (TCA cycle),Energy metabolism,Glycine, serine and threonine metabolism,Glycolysis / Gluconeogenesis,Pyruvate metabolism	oxidoreductase activity,flavin adenine dinucleotide binding,dihydrolipoyl dehydrogenase activity,cell redox homeostasis,generation of precursor metabolites and energy,oxoacid metabolic process,cellular amino acid metabolic process	4	3	0	3	0.14	0.11	0	0.13
749	PA2252	NP_250942	A0A0A8RN43	Q9I1L7	Q9I1L7_PSEAE	N/A	K03310	N/A	AGCS sodium/alanine/glycine symporter	481		51.5	Transport of small molecules	#N/A	0	0	9	0	0	0	0.33	0
750	PA2253	NP_250943	V6AG24	Q9I1L6	Q9I1L6_PSEAE	N/A	K01424	Alanine, aspartate and glutamate metabolism;Cyanoamino acid metabolism;Metabolic pathways;Biosynthesis of secondary metabolites	L-asparaginase I	328	ansA	34.8	Alanine and Aspartate metabolism,Amino acid biosynthesis and metabolism,Cyanoamino acid metabolism,Nitrogen metabolism	cellular amino acid metabolic process,aspartate metabolic process,nitrogen compound metabolic process,exodeoxyribonuclease V activity	0	0	0	1	0	0	0	0.05
751	PA2260	NP_250950	A0A8G2R4A9	Q9I1L3	Q9I1L3_PSEAE	N/A	N/A	N/A	hypothetical protein PA2260	260		29	Carbon compound catabolism	#N/A	0	0	1	0	0	0	Could Not Be Accurately Determined	0
752	PA2264	NP_250954	A0A5F1BFS4	Q9I1K9	Q9I1K9_PSEAE	N/A	K06152	Pentose phosphate pathway;Metabolic pathways;Microbial metabolism in diverse environments	hypothetical protein PA2264	238		26.4	Hypothetical unclassified unknown	#N/A	0	0	4	0	0	0	0.34	0
753	PA2265	NP_250955	A0A485EKG2;A0A8G3AAV1	Q9I1K8	Q9I1K8_PSEAE	N/A	K06151	Pentose phosphate pathway;Metabolic pathways;Microbial metabolism in diverse environments	gluconate dehydrogenase	591		64.7	Carbon compound catabolism	oxidoreductase activity, acting on CH-OH group of donors,flavin adenine dinucleotide binding,carbon utilization,cellular catabolic process	0	0	6	17	0	0	0.06	0.25
754	PA2271	NP_250961	A0A8G6D7D1	Q9I1K2	Q9I1K2_PSEAE	N/A	N/A	N/A	acetyltransferase	171		19.2	Putative enzymes	acetyltransferase activity	2	0	0	1	0.23	0	0	0.11
755	PA2278	NP_250968	A0A8I1D4M6	Q9I1J6	Q9I1J6_PSEAE	N/A	K03893	N/A	arsenite-antimonite efflux pump ArsB	427	arsB	45.1	Membrane proteins,Transport of small molecules	arsenite transmembrane transporter activity,arsenite transport,integral component of membrane,transport,membrane,response to arsenic-containing substance	0	0	1	0	0	0	0.04	0
756	PA2281	NP_250971	A0A0A8RN76	Q9I1J4	Q9I1J4_PSEAE	N/A	N/A	N/A	transcriptional regulator	284		31.8	Transcriptional regulators	DNA-binding transcription factor activity,regulation of transcription, DNA-templated,regulation of DNA-templated transcription,sequence-specific DNA binding	0	0	0	1	0	0	0	0.08
757	PA2283	NP_250973	A0A3M5DQY8	Q9I1J2	Q9I1J2_PSEAE	N/A	N/A	N/A	hypothetical protein PA2283	485		54.1	Hypothetical unclassified unknown	metalloendopeptidase activity,proteolysis,metallopeptidase activity,protein folding chaperone,heat shock protein binding,plasma membrane	0	0	1	0	0	0	0.01	0
758	PA2285	NP_250975	A0A1C7BD97	Q9I1J0	Q9I1J0_PSEAE	N/A	N/A	N/A	hypothetical protein PA2285	220		24.2	Hypothetical unclassified unknown	#N/A	2	1	1	1	0.14	0.05	0.1	0.05
759	PA2290	NP_250980	A0A0D6HMI3;A0A8G1V439;A0A8G2W3U9;A0A8G3ZAV1;A6V5H6	Q9I1I5	Q9I1I5_PSEAE	N/A	K00117	Pentose phosphate pathway;Metabolic pathways;Biosynthesis of secondary metabolites	glucose dehydrogenase	803	gcd	86.2	Carbon compound catabolism,Energy metabolism,Pentose phosphate cycle	carbon utilization,generation of precursor metabolites and energy,glucose dehydrogenase activity,cellular catabolic process	14	55	74	78	0.24	1.2	1.55	2.11
760	PA2291	NP_250981	A0A8G4YEV4	Q9I1I4	Q9I1I4_PSEAE	N/A	K07267	N/A	glucose-sensitive porin	452		50.5	Transport of small molecules	carbohydrate transport,porin activity,integral component of membrane	0	0	6	0	0	0	0.21	0
761	PA2294	NP_250984	A0A8G7A1E0	Q9I1I1	Q9I1I1_PSEAE	N/A	K15555	Sulfur metabolism	ABC transporter ATP-binding protein	284		31.5	Transport of small molecules	ATP binding	0	1	0	0	0	Could Not Be Accurately Determined	0	0
762	PA2301	NP_250991	A0A8G6Z5U2	Q9I1H4	Q9I1H4_PSEAE	N/A	N/A	N/A	hypothetical protein PA2301	180		19.3	Hypothetical unclassified unknown	aminoacyl-tRNA editing activity	0	0	0	1	0	0	0	0.08
763	PA2302	NP_250992	A0A2R3IVI5;A0A2R3J2N7;A0A5E5QSX0;A0A8G3J9T7	Q9I1H3	Q9I1H3_PSEAE	N/A	K25234	N/A	protein AmbE	2124	ambE	229	L-2-amino-4-methoxy-trans-3-butenoic acid (AMB) biosynthesis,Putative enzymes,Secreted factors (toxins, enzymes, alginate)	biosynthetic process,catalytic activity,phosphopantetheine binding	2	0	1	29	Could Not Be Accurately Determined	0	Could Not Be Accurately Determined	0.24
764	PA2316	NP_251006	A0A8G8ETT7	Q9I1F9	Q9I1F9_PSEAE	N/A	N/A	N/A	transcriptional regulator	297		33.3	Transcriptional regulators	DNA-binding transcription factor activity,regulation of transcription, DNA-templated,regulation of DNA-templated transcription	0	0	0	2	0	0	0	0.07
765	PA2317	NP_251007	A0A2R3IRS4	Q9I1F8	Q9I1F8_PSEAE	N/A	K09471	Arginine and proline metabolism;Metabolic pathways	oxidoreductase	432		47.9	Putative enzymes	oxidoreductase activity	0	0	0	2	0	0	0	0.07
766	PA2323	NP_251013	A0A8G2NAQ9	Q9I1F5	Q9I1F5_PSEAE	N/A	K00131	Glycolysis / Gluconeogenesis;Pentose phosphate pathway;Metabolic pathways;Microbial metabolism in diverse environments;Carbon metabolism	glyceraldehyde-3-phosphate dehydrogenase	541	gapN	60	Carbon compound catabolism,Glycolysis / Gluconeogenesis	#N/A	0	0	2	1	0	0	0.07	0.04
767	PA2329	NP_251019	A0A8G2PZN1	Q9I1E9	Q9I1E9_PSEAE	N/A	K02049	N/A	ABC transporter ATP-binding protein	278		29.9	Transport of small molecules	ATP binding	2	0	0	5	0.13	0	0	0.27
768	PA2330	NP_251020	A0A8G2KSD1	Q9I1E8	Q9I1E8_PSEAE	N/A	N/A	N/A	hypothetical protein PA2330	355		37.7	Hypothetical unclassified unknown	oxidoreductase activity, acting on the CH-CH group of donors,flavin adenine dinucleotide binding	0	0	0	2	0	0	0	0.08
769	PA2331	NP_251021	A0A069Q5G6	Q9I1E7	Q9I1E7_PSEAE	N/A	N/A	N/A	hypothetical protein PA2331	186		19.9	Membrane proteins	peroxiredoxin activity	0	0	0	1	0	0	0	0.06
770	PA2334	NP_251024	A0A080VVQ5	Q9I1E4	Q9I1E4_PSEAE	N/A	N/A	N/A	transcriptional regulator	303		33.7	Transcriptional regulators	DNA-binding transcription factor activity,regulation of transcription, DNA-templated,regulation of DNA-templated transcription	0	0	0	1	0	0	0	0.02
771	PA2343	NP_251033	A0A8G5FVT6	Q9I1D5	Q9I1D5_PSEAE	N/A	K00854	Pentose and glucuronate interconversions;Metabolic pathways	xylulose kinase	502	mtlY	53	Carbon compound catabolism	carbohydrate metabolic process,kinase activity,xylulokinase activity,xylulose metabolic process,phosphotransferase activity, alcohol group as acceptor,acetyl-CoA C-acyltransferase activity,carbon utilization,cellular catabolic process	0	0	1	0	0	0	Could Not Be Accurately Determined	0
772	PA2345	NP_251035	A0A8G3ZV01	Q9I1D3	Q9I1D3_PSEAE	N/A	K17218	Sulfur metabolism;Microbial metabolism in diverse environments	hypothetical protein PA2345	411		44.7	Hypothetical unclassified unknown	oxidoreductase activity	1	2	0	4	0.03	0.06	0	0.13
773	PA2352	NP_251042	A0A8A9A8I3	Q9I1C6	Q9I1C6_PSEAE	N/A	K01126	Glycerophospholipid metabolism	glycerophosphoryl diester phosphodiesterase	375		41.1	Putative enzymes	lipid metabolic process,phosphoric diester hydrolase activity,phosphodiesterase I activity	0	0	1	0	0	0	0.03	0
774	PA2359	NP_251049	A0A0H2ZDQ6	Q9I1C0	Q9I1C0_PSEAE	N/A	K11917	N/A	transcriptional regulator	361		40.1	Transcriptional regulators	ATP binding,regulation of transcription, DNA-templated,regulation of DNA-templated transcription,transcription factor binding	0	0	0	1	0	0	0	Could Not Be Accurately Determined
775	PA2360	NP_251050	A0A8G3CRJ2	Q9I1B9	Q9I1B9_PSEAE	N/A	K11902	N/A	hypothetical protein PA2360	366	hsiA3	40.8	Hypothetical unclassified unknown	#N/A	0	0	1	0	0	0	0.05	0
776	PA2366	NP_251056	A0A385FWB3	Q9I1B3	Q9I1B3_PSEAE	N/A	K11900	N/A	uricase	494	hsiC3	55	Hypothetical unclassified unknown	#N/A	1	1	0	1	Could Not Be Accurately Determined	Could Not Be Accurately Determined	0	Could Not Be Accurately Determined
777	PA2369	NP_251059	A0A8G3JIX8	Q9I1B0	Q9I1B0_PSEAE	N/A	K11896	N/A	hypothetical protein PA2369	597	hsiG3	65.9	Membrane proteins	#N/A	1	0	0	0	0.01	0	0	0
778	PA2371	NP_251061	A0A659BAP3	Q9I1A8	Q9I1A8_PSEAE	N/A	K11907	N/A	ClpA/B-type protease	849	clpV3	92.4	Translation post translation modification degradation	ATP binding,ATPase activity,ATP hydrolysis activity	0	0	0	3	0	0	0	0.08
779	PA2382	NP_251072	A0A069PW73	Q9I197	Q9I197_PSEAE	N/A	K00101	Pyruvate metabolism;Metabolic pathways	L-lactate dehydrogenase	383	lldA	42.1	Energy metabolism,Pyruvate metabolism	FMN binding,oxidoreductase activity,glutathione-disulfide reductase activity,glutathione-disulfide reductase (NADPH) activity,pyruvate metabolic process,generation of precursor metabolites and energy,L-lactate dehydrogenase activity	4	0	7	0	0.19	0	0.27	0
780	PA2386	NP_251076	A0A8G6QV14	Q51548	PVDA_PSEAE	N/A	K10531	N/A	L-ornithine N5-oxygenase	443	pvdA	49.5	Adaptation protection	response to stimulus,pyoverdine biosynthetic process,pyoverdine biosynthetic process,cytoplasm,cytoplasm	24	19	0	21	0.87	0.73	0	0.79
781	PA2388	NP_251078	A0A0H2ZA66	Q9I192	Q9I192_PSEAE	N/A	K07165	Two-component system	protein FpvR	331	fpvR	37	Membrane proteins,Transcriptional regulators,Transport of small molecules	sigma factor antagonist activity,negative regulation of siderophore biosynthetic process,sigma factor antagonist activity,sigma factor antagonist activity,sigma factor antagonist activity	0	0	2	0	0	0	0.09	0
782	PA2389	NP_251079	A0A241XL15;A0A8G5ULM0	Q9I191	Q9I191_PSEAE	N/A	K13888	N/A	pyoverdine biosynthesis protein PvdR	391	pvdR	42.1	Transport of small molecules	membrane,transmembrane transporter activity,transmembrane transport,efflux pump complex,efflux pump complex,efflux pump complex,efflux pump complex,efflux pump complex,efflux pump complex,efflux transmembrane transporter activity,efflux transmembrane transporter activity,efflux transmembrane transporter activity,efflux transmembrane transporter activity,efflux transmembrane transporter activity,e…	4	3	0	2	0.14	0.08	0	0.08
783	PA2390	NP_251080	A0A8G3VUL4	Q9I190	MACB_PSEAE	N/A	K05685	N/A	pyoverdine biosynthesis protein PvdT	663	pvdT	70.9	Membrane proteins,Transport of small molecules	ATP binding,membrane,efflux pump complex,efflux pump complex,efflux pump complex,efflux pump complex,efflux pump complex,efflux pump complex,efflux transmembrane transporter activity,efflux transmembrane transporter activity,efflux transmembrane transporter activity,efflux transmembrane transporter activity,efflux transmembrane transporter activity,efflux transmembrane transporter activity,pyover…	0	1	0	0	0	0.04	0	0
784	PA2392	NP_251082	A0A0H2ZBG1	Q9I188	Q9I188_PSEAE	N/A	N/A	N/A	pyoverdine biosynthesis protein PvdP	544	pvdP	62.3	Adaptation protection,Pyoverdine synthesis	response to stimulus,pyoverdine biosynthetic process,monophenol monooxygenase activity,tyrosinase activity,pyoverdine biosynthetic process,pyoverdine biosynthetic process,pyoverdine biosynthetic process,pyoverdine biosynthetic process	9	14	0	9	0.26	0.47	0	0.3
785	PA2393	NP_251083	A0A0H2ZBG3;A0A8G2QCX3;A0A8G3NXD1;A0A8G4ARJ3	Q9I187	Q9I187_PSEAE	N/A	N/A	N/A	dipeptidase	448		49.4	Central intermediary metabolism	proteolysis,metallodipeptidase activity,dipeptidase activity,dipeptidase activity,pyoverdine biosynthetic process,dipeptidase activity,pyoverdine biosynthetic process	47	48	0	8	1.92	1.9	0	0.29
786	PA2396	NP_251086	A0A0H2ZBE8	Q9I184	Q9I184_PSEAE	N/A	N/A	N/A	pyoverdine synthetase F	275	pvdF	31	Adaptation protection,Pyoverdine synthesis,Secreted factors (toxins, enzymes, alginate)	pyoverdine biosynthetic process,response to stimulus,pyoverdine biosynthetic process,formyl-CoA transferase activity	7	1	0	1	0.47	0.09	0	0.05
787	PA2397	NP_251087	A0A0H2ZBG6	Q9I183	Q9I183_PSEAE	N/A	K06160	N/A	pyoverdine biosynthesis protein PvdE	549	pvdE	60.9	Adaptation protection,Membrane proteins,Transport of small molecules	transport,membrane,response to stimulus,pyoverdine biosynthetic process,ATPase-coupled transmembrane transporter activity,ATPase-coupled transmembrane transporter activity	6	5	0	5	0.21	0.16	0	0.17
788	PA2398	NP_251088	A0A8G5AUN9;A0A8G6VXG1	P48632	FPVA_PSEAE	N/A	K16088	N/A	ferripyoverdine receptor	815	fpvA	91.2	Transport of small molecules	transport,signaling receptor activity,signaling receptor activity,pyoverdine biosynthetic process,signaling receptor activity,signaling receptor activity	43	60	1	17	0.89	1.35	0.02	0.38
789	PA2399	NP_251089	A0A0H2ZA75	Q9I182	Q9I182_PSEAE	N/A	N/A	N/A	pyoverdine synthetase D	2448	pvdD	273.6	Adaptation protection,Secreted factors (toxins, enzymes, alginate)	phosphopantetheine binding,biosynthetic process,response to stimulus,pyoverdine biosynthetic process,catalytic activity,catalytic activity,catalytic activity,pyoverdine biosynthetic process,pyoverdine biosynthetic process,catalytic activity	27	2	1	4	0.18	0.01	0.01	0.02
790	PA2400	NP_251090	A0A844NP42;A0A8G2QD15;A0A8G3VC78;A0A8G6VXW2;A0A8G7IVR1	Q9I181	Q9I181_PSEAE	N/A	N/A	N/A	pyoverdine biosynthesis protein PvdJ	2157	pvdJ	240.2	Adaptation protection	phosphopantetheine binding,response to stimulus,pyoverdine biosynthetic process,catalytic activity,pyoverdine biosynthetic process	143	0	0	5	1.23	0	0	0.05
791	PA2402	NP_251092	A0A241XG99;A0A8G2UK34;A0A8G3IWL3;A0A8G3SMS8;A0A8G3W2H2;A0A8G4FAW0;A0A8G4II07;A0A8G4LT92;A0A8G5APD7;A0A8G6BD49;A0A8G6GG00;A0A8G7IEH6;A0A8G7RN61;A6V583;Q5DIV7	Q9I179	Q9I179_PSEAE	N/A	N/A	N/A	peptide synthase	5149	pvdI	569.2	Putative enzymes	phosphopantetheine binding,catalytic activity,pyoverdine biosynthetic process	453	60	0	83	1.39	0.18	0	0.24
792	PA2403	NP_251093	A0A0H2ZBH2	Q9I178	Q9I178_PSEAE	N/A	N/A	N/A	hypothetical protein PA2403	403	fpvG	45.1	Membrane proteins	pyoverdine biosynthetic process,ATP-binding cassette (ABC) transporter complex	2	4	0	1	0.05	0.17	0	0.06
793	PA2404	NP_251094	A0A8D9JK79	Q9I177	Q9I177_PSEAE	N/A	N/A	N/A	hypothetical protein PA2404	179	fpvH	19.9	Membrane proteins	ATP-binding cassette (ABC) transporter complex	5	4	0	2	0.38	0.32	0	0.16
794	PA2408	NP_251098	A0A8G3VEB2	Q9I173	Q9I173_PSEAE	N/A	K09817	N/A	ABC transporter ATP-binding protein	251	fpvD	27.1	Transport of small molecules	ATP binding,ATP-binding cassette (ABC) transporter complex	1	1	0	0	0.08	0.09	0	0
795	PA2411	NP_251101	A0A8G3SR21	Q9I170	Q9I170_PSEAE	N/A	N/A	N/A	thioesterase	254		27.8	Adaptation protection,Putative enzymes	biosynthetic process	3	0	0	1	0.2	0	0	0.07
796	PA2413	NP_251103	A0A072ZN22;A0A2R3IST8	Q9I168	Q9I168_PSEAE	N/A	K00836	Glycine, serine and threonine metabolism;Metabolic pathways;Microbial metabolism in diverse environments;2-Oxocarboxylic acid metabolism;Biosynthesis of amino acids	diaminobutyrate--2-oxoglutarate aminotransferase	469	pvdH	50.2	Adaptation protection,Pyoverdine synthesis	catalytic activity,pyridoxal phosphate binding,biosynthetic process,response to stimulus,pyoverdine biosynthetic process,transaminase activity,pyoverdine biosynthetic process,pyoverdine biosynthetic process	21	12	0	13	0.78	0.49	0	0.46
797	PA2417	NP_251107	A0A8G4RFU3	Q9I164	Q9I164_PSEAE	N/A	N/A	N/A	transcriptional regulator	312		34.3	Transcriptional regulators	#N/A	1	1	0	3	0.03	0.05	0	0.12
798	PA2423	NP_251113	A0A8G7T846	Q9I158	Q9I158_PSEAE	N/A	N/A	N/A	hypothetical protein PA2423	264		30.6	Hypothetical unclassified unknown	#N/A	1	1	0	0	0.04	0.04	0	0
799	PA2424	NP_251114	A0A3M5DAH1;A0A6M3V3T1;A0A8G3IXL4;A0A8G4K250;A0A8G4Q2S7;A6VBP9	Q9I157	Q9I157_PSEAE	N/A	N/A	N/A	peptide synthase	4342	pvdL	480.3	Adaptation protection,Pyoverdine synthesis	phosphopantetheine binding,lipid biosynthetic process,response to stimulus,pyoverdine biosynthetic process,catalytic activity,pyoverdine biosynthetic process,catalytic activity,pyoverdine biosynthetic process,pyoverdine biosynthetic process,catalytic activity,pyoverdine biosynthetic process	337	50	2	64	1.21	0.18	0	0.24
800	PA2425	NP_251115	A0A8G2TA85	Q9I156	Q9I156_PSEAE	N/A	N/A	N/A	pyoverdine biosynthesis protein PvdG	254	pvdG	27.9	Adaptation protection,Pyoverdine synthesis	biosynthetic process,response to stimulus,pyoverdine biosynthetic process,pyoverdine biosynthetic process	0	0	0	1	0	0	0	0.04
801	PA2426	NP_251116	A0A8G3M2Z0	G3XCV1	G3XCV1_PSEAE	N/A	N/A	N/A	extracytoplasmic-function sigma-70 factor	187	pvdS	21.2	Transcriptional regulators	sigma factor activity,positive regulation of secondary metabolite biosynthetic process,regulation of transcription, DNA-templated,regulation of DNA-templated transcription,positive regulation of secondary metabolite biosynthetic process,positive regulation of secondary metabolite biosynthetic process,positive regulation of secondary metabolite biosynthetic process,sigma factor activity,positive r…	0	0	0	1	0	0	0	0.07
802	PA2427	NP_251117	A0A241XIW8	Q9I155	Q9I155_PSEAE	N/A	N/A	N/A	hypothetical protein PA2427	155		17.5	Hypothetical unclassified unknown	#N/A	0	0	1	0	0	0	Could Not Be Accurately Determined	0
803	PA2435	NP_251125	A0A6A9JMD6;Q9F3Y7	Q9I147	Q9I147_PSEAE	N/A	N/A	N/A	cation-transporting P-type ATPase	661		68.7	Membrane proteins,Transport of small molecules	nucleotide binding,transporter activity,ATP binding,integral component of membrane,ATPase activity,ATP hydrolysis activity,cation transport,ATPase-coupled cation transmembrane transporter activity	5	5	1	0	0.14	0.15	Could Not Be Accurately Determined	0
804	PA2437	NP_251127	A0A8G2VL61	Q9I145	Q9I145_PSEAE	N/A	N/A	N/A	hypothetical protein PA2437	346		36.7	Membrane proteins	#N/A	1	4	0	0	0.06	0.3	0	0
805	PA2438	NP_251128	A0A8G3B5B7	Q9I144	Q9I144_PSEAE	N/A	K04087	N/A	hypothetical protein PA2438	341		37.3	Hypothetical unclassified unknown	integral component of membrane,regulation of peptidase activity	10	9	0	0	0.38	0.32	0	0
806	PA2439	NP_251129	A0A5F1C9V1	Q9I143	Q9I143_PSEAE	N/A	N/A	N/A	hypothetical protein PA2439	666		70.5	Membrane proteins	integral component of membrane	4	5	0	0	0.07	0.09	0	0
807	PA2444	NP_251134	A0A8G2PZB6;A0A8G2RUC1;A0A8G4W0J5	Q9I138	GLYA2_PSEAE	N/A	K00600	Glycine, serine and threonine metabolism;Cyanoamino acid metabolism;Glyoxylate and dicarboxylate metabolism;One carbon pool by folate;Methane metabolism;Metabolic pathways;Biosynthesis of secondary metabolites;Microbial metabolism in diverse environments;Carbon metabolism;Biosynthesis of amino acids;Biosynthesis of cofactors	serine hydroxymethyltransferase	418	glyA2	45	Amino acid biosynthesis and metabolism,Cyanoamino acid metabolism,Glycine, serine and threonine metabolism,Lysine degradation,Methane metabolism,One carbon pool by folate	glycine hydroxymethyltransferase activity,glycine biosynthetic process from serine,pyridoxal phosphate binding,tetrahydrofolate interconversion,catalytic activity,3-methyl-2-oxobutanoate dehydrogenase (2-methylpropanoyl-transferring) activity,cellular amino acid metabolic process,glycine metabolic process,lysine catabolic process,L-serine metabolic process,threonine metabolic process,methane meta…	1	1	1	4	0.04	0.04	0.03	0.12
808	PA2445	NP_251135	A0A8G3D3X7	Q9I137	GCSP1_PSEAE	N/A	K00281	Glycine, serine and threonine metabolism;Glyoxylate and dicarboxylate metabolism;Lipoic acid metabolism;Metabolic pathways;Biosynthesis of secondary metabolites;Carbon metabolism	glycine dehydrogenase	959	gcvP2	103.9	Amino acid biosynthesis and metabolism,Central intermediary metabolism,Glycine, serine and threonine metabolism	glycine dehydrogenase (decarboxylating) activity,glycine catabolic process,catalytic activity,cellular amino acid metabolic process,glycine metabolic process,L-serine metabolic process,threonine metabolic process,metabolic process,3-hydroxydecanoyl-[acyl-carrier-protein] dehydratase activity	2	0	0	0	0.03	0	0	0
809	PA2453	NP_251143	A0A073A167	Q9I129	Q9I129_PSEAE	N/A	N/A	N/A	hypothetical protein PA2453	73		8.1	Hypothetical unclassified unknown	#N/A	1	2	2	3	0.19	0.36	0.37	0.49
810	PA2457	NP_251147	A0A8F9V4B3	Q9I125	Q9I125_PSEAE	N/A	N/A	N/A	hypothetical protein PA2457	326		36.1	Hypothetical unclassified unknown	#N/A	0	0	1	0	0	0	0.03	0
811	PA2462	NP_251152	A0A7M3AP11;A0A8G2PX14;A0A8G5B483	Q9I120	Q9I120_PSEAE	N/A	K15125	Pertussis	hypothetical protein PA2462	5627		573.2	Hypothetical unclassified unknown	endonuclease activity	9	2	2	0	0.02	0.01	0	0
812	PA2466	NP_251156	A0A8G5PY29	Q9I116	Q9I116_PSEAE	N/A	K02014	N/A	ferrioxamine receptor FoxA	820	foxA	90	Transport of small molecules	cell outer membrane,siderophore uptake transmembrane transporter activity,siderophore uptake transmembrane transporter activity,signaling receptor activity,siderophore transport,cell surface receptor signaling pathway,outer membrane	0	3	0	1	0	0.08	0	0.04
813	PA2467	NP_251157	A0A8G2UPW4	Q9I115	Q9I115_PSEAE	N/A	K07165	Two-component system	anti-sigma factor FoxR	328	foxR	36.4	Membrane proteins,Transcriptional regulators	sigma factor antagonist activity,regulation of iron ion transport,plasma membrane	2	0	0	1	0.12	0	0	0.06
814	PA2468	NP_251158	A0A8G1KA41	Q9I114	Q9I114_PSEAE	N/A	N/A	N/A	ECF sigma factor FoxI	172	foxI	19.9	Transcriptional regulators	DNA-binding transcription factor activity,DNA-templated transcription, initiation,DNA-templated transcription initiation,regulation of transcription, DNA-templated,regulation of DNA-templated transcription,DNA binding,sigma factor activity,sigma factor activity,regulation of iron ion transport,cytosol	1	0	0	0	Could Not Be Accurately Determined	0	0	0
815	PA2469	NP_251159	A0A8G6JK57	Q9I113	Q9I113_PSEAE	N/A	N/A	N/A	transcriptional regulator	304		33.6	Transcriptional regulators	DNA-binding transcription factor activity,regulation of transcription, DNA-templated,regulation of DNA-templated transcription	1	1	1	0	0.03	0.05	0.04	0
816	PA2471	NP_251161	A0A8G3Y8Z8	Q9I111	Q9I111_PSEAE	N/A	K16165	Tyrosine metabolism;Metabolic pathways;Microbial metabolism in diverse environments	hypothetical protein PA2471	232		25.6	Hypothetical unclassified unknown	catalytic activity	0	0	1	0	0	0	0.06	0
817	PA2480	NP_251170	A0A8G7C1W8	Q9I102	Q9I102_PSEAE	N/A	K07645	Two-component system	two-component sensor	440	dsbS	47.7	Two component regulatory systems,Two-component System	phosphorelay sensor kinase activity,signal transduction,phosphorylation,transferase activity, transferring phosphorus-containing groups	0	1	1	2	0	0.02	0.02	0.04
818	PA2483	NP_251173	A0A071L6U3	Q9I0Z9	Q9I0Z9_PSEAE	N/A	N/A	N/A	hypothetical protein PA2483	333		36.1	Putative enzymes	oxidoreductase activity, acting on paired donors, with incorporation or reduction of molecular oxygen	1	4	0	1	0.04	0.21	0	0.04
819	PA2491	NP_251181	A0A0A8RSN9;A0A8G7CLX1	Q9I0Z1	Q9I0Z1_PSEAE	N/A	N/A	N/A	oxidoreductase	339	mexS	36.8	Putative enzymes,Transcriptional regulators	oxidoreductase activity,negative regulation of secondary metabolite biosynthetic process,negative regulation of protein secretion,negative regulation of transmembrane transport	1	6	2	10	0.07	0.43	0.1	0.53
820	PA2492	NP_251182	A0A485EX31	Q9I0Z0	Q9I0Z0_PSEAE	N/A	K18297	N/A	transcriptional regulator MexT	347	mexT	0	Transcriptional regulators	regulation of transcription, DNA-templated,regulation of DNA-templated transcription,negative regulation of protein secretion,negative regulation of proteolysis,negative regulation of secondary metabolite biosynthetic process,transcription regulatory region sequence-specific DNA binding,transcription cis-regulatory region binding,positive regulation of transcription, DNA-templated,positive regula…	1	4	0	3	0.03	0.15	0	0.13
821	PA2493	NP_251183	A0A2R3J1Y8;A0A3M5EJ87;A0A4P0UJV0;A0A8G6SBC9;A0A8G6W1N8	Q9I0Y9	Q9I0Y9_PSEAE	N/A	K18298	N/A	resistance-nodulation-cell division (RND) multidrug efflux membrane fusion protein MexE	414	mexE	45	Antibiotic resistance and susceptibility,Transport of small molecules	membrane,transmembrane transporter activity,transmembrane transport,response to antibiotic,xenobiotic transmembrane transporter activity	97	120	82	28	3.62	4.55	2.53	0.97
822	PA2494	NP_251184	A0A3S0IV38;A0A7M2ZNL9;A0A8G3XHC2;A0A8G4N519;A0A8G4XZM4	Q9I0Y8	Q9I0Y8_PSEAE	N/A	K18299	N/A	resistance-nodulation-cell division (RND) multidrug efflux transporter MexF	1062	mexF	115.5	Antibiotic resistance and susceptibility,Membrane proteins,Transport of small molecules	efflux transmembrane transporter activity,integral component of membrane,xenobiotic transport,transmembrane transporter activity,transmembrane transport,transport,membrane,response to antibiotic,xenobiotic transmembrane transporter activity,ion transport	119	90	154	38	2.15	1.77	2.42	0.62
823	PA2495	NP_251185	A0A2R3J2M9;A0A643J399;A0A8G4HCV7	Q9I0Y7	Q9I0Y7_PSEAE	N/A	K18300	N/A	multidrug efflux outer membrane protein OprN	472	oprN	51.2	Antibiotic resistance and susceptibility,Membrane proteins,Transport of small molecules	efflux transmembrane transporter activity,transmembrane transport,transmembrane transporter activity,transport,membrane,response to antibiotic,xenobiotic transmembrane transporter activity	13	5	39	0	0.34	0.15	1.28	0
824	PA2504	NP_251194	A0A072ZPC1	Q9I0X8	Q9I0X8_PSEAE	N/A	N/A	N/A	hypothetical protein PA2504	205		22.8	Hypothetical unclassified unknown	#N/A	0	0	0	3	0	0	0	0.2
825	PA2525	NP_251215	A0A8B4ZCW1	Q9I0V8	Q9I0V8_PSEAE	N/A	N/A	N/A	hypothetical protein PA2525	498	opmB	53.9	Antibiotic resistance and susceptibility,Membrane proteins,Transport of small molecules	efflux transmembrane transporter activity,transmembrane transport,membrane,transmembrane transporter activity	0	0	7	0	0	0	0.23	0
826	PA2526	NP_251216	A0A8G4CW98	Q9I0V7	Q9I0V7_PSEAE	N/A	K07789	Two-component system	resistance-nodulation-cell division (RND) efflux transporter	1036	muxC	111.8	Antibiotic resistance and susceptibility,Membrane proteins,Transport of small molecules	membrane,transmembrane transporter activity,transmembrane transport	0	1	1	0	0	0.02	0.01	0
827	PA2527	NP_251217	A0A7M2ZPB1	Q9I0V6	Q9I0V6_PSEAE	N/A	K07788	Two-component system	resistance-nodulation-cell division (RND) efflux transporter	1043	muxB	112.3	Antibiotic resistance and susceptibility,Membrane proteins,Transport of small molecules	membrane,transmembrane transporter activity,transmembrane transport	0	5	2	3	0	0.08	0.03	0.06
828	PA2528	NP_251218	A0A8G3DCG2	Q9I0V5	Q9I0V5_PSEAE	N/A	K07799	Two-component system	resistance-nodulation-cell division (RND) efflux membrane fusion protein	426	muxA	45.3	Antibiotic resistance and susceptibility,Transport of small molecules	membrane,transmembrane transporter activity,transmembrane transport	0	0	7	0	0	0	0.24	0
829	PA2531	NP_251221	A0A8G7EXK4	Q9I0V2	Q9I0V2_PSEAE	N/A	K00817	Histidine metabolism;Tyrosine metabolism;Phenylalanine metabolism;Phenylalanine, tyrosine and tryptophan biosynthesis;Metabolic pathways;Biosynthesis of secondary metabolites;Biosynthesis of amino acids	aminotransferase	374		40.7	Amino acid biosynthesis and metabolism	catalytic activity,biosynthetic process,pyridoxal phosphate binding	0	1	0	0	0	0.06	0	0
830	PA2532	NP_251222	A0A8G4CTC7	P57668	TPX_PSEAE	N/A	K11065	N/A	2-Cys peroxiredoxin	165	tpx	17.2	Adaptation protection	antioxidant activity,oxidoreductase activity,response to stimulus,cellular response to hydrogen peroxide,thioredoxin peroxidase activity	0	0	1	2	0	0	0.11	0.31
831	PA2533	NP_251223	A0A071L1E3	Q9I0V1	Q9I0V1_PSEAE	N/A	K03310	N/A	sodium:alanine symporter	449		47.3	Membrane proteins,Transport of small molecules	amino acid:sodium symporter activity,sodium ion transport,amino acid transport,membrane	0	1	1	0	0	0.06	0.06	0
832	PA2534	NP_251224	A0A8G4AUQ9	Q9I0V0	Q9I0V0_PSEAE	N/A	N/A	N/A	transcriptional regulator	303		33.6	Transcriptional regulators	DNA-binding transcription factor activity,regulation of transcription, DNA-templated,regulation of DNA-templated transcription	0	0	0	1	0	0	0	0.03
833	PA2535	NP_251225	A0A8G6L0B5	Q9I0U9	Q9I0U9_PSEAE	N/A	N/A	N/A	oxidoreductase	331		36.3	Putative enzymes	#N/A	0	0	0	1	0	0	0	0.04
834	PA2536	NP_251226	A0A2R3ILW5	Q9I0U8	Q9I0U8_PSEAE	N/A	K00981	Glycerophospholipid metabolism;Metabolic pathways;Biosynthesis of secondary metabolites	phosphatidate cytidylyltransferase	311		34.8	Fatty acid and phospholipid metabolism	#N/A	1	1	5	1	0.05	0.05	0.21	0.05
835	PA2537	NP_251227	A0A431X766;A0A8G5M8B7	Q9I0U7	Q9I0U7_PSEAE	N/A	N/A	N/A	acyltransferase	209		23.1	Fatty acid and phospholipid metabolism	transferase activity, transferring acyl groups,acyltransferase activity	1	2	9	7	0.12	0.22	0.58	0.44
836	PA2539	NP_251229	A0A0F7QRU6	Q9I0U5	Q9I0U5_PSEAE	N/A	N/A	N/A	hypothetical protein PA2539	437		48.3	Membrane proteins	protein dephosphorylation,protein tyrosine/serine/threonine phosphatase activity,dephosphorylation	0	1	3	0	0	0.05	0.12	0
837	PA2540	NP_251230	A0A550K2I0;A0A6B1Y5R3;A0A8G5ZXA7	Q9I0U4	Q9I0U4_PSEAE	N/A	N/A	N/A	hypothetical protein PA2540	586		65.4	Hypothetical unclassified unknown	#N/A	24	9	31	10	0.75	0.26	0.79	0.27
838	PA2541	NP_251231	A0A077JUS3	Q9I0U3	Q9I0U3_PSEAE	N/A	K00995	Glycerophospholipid metabolism;Metabolic pathways	CDP-alcohol phosphatidyltransferase	211		22.6	Putative enzymes	#N/A	1	1	1	0	0.04	0.04	0.05	0
839	PA2542	NP_251232	A0A0A8RNR8;A0A8G5DYX2	Q9I0U2	Q9I0U2_PSEAE	N/A	K09800	N/A	hypothetical protein PA2542	1221		130.5	Hypothetical unclassified unknown	integral component of plasma membrane,protein secretion	2	4	4	1	0.03	0.06	0.04	0.02
840	PA2543	NP_251233	A0A1C7C6U1	Q9I0U1	Q9I0U1_PSEAE	N/A	K07278	N/A	hypothetical protein PA2543	579		63.7	Hypothetical unclassified unknown	outer membrane	1	1	1	1	0.03	0.03	0.03	0.03
841	PA2544	NP_251234	A0A3S0L8X3;A0A5F1BPN8	Q9I0U0	Q9I0U0_PSEAE	N/A	N/A	N/A	hypothetical protein PA2544	237		26.9	Hypothetical unclassified unknown	acetyltransferase activity	0	0	0	7	0	0	0	0.34
842	PA2547	NP_251237	A0A8D9JBS0	Q9I0T7	Q9I0T7_PSEAE	N/A	N/A	N/A	transcriptional regulator	305		33.4	Transcriptional regulators	DNA-binding transcription factor activity,regulation of transcription, DNA-templated,regulation of DNA-templated transcription	0	1	0	0	0	Could Not Be Accurately Determined	0	0
843	PA2551	NP_251241	A0A072ZQR6	Q9I0T3	Q9I0T3_PSEAE	N/A	N/A	N/A	transcriptional regulator	310		35.1	Transcriptional regulators	DNA-binding transcription factor activity,regulation of transcription, DNA-templated,regulation of DNA-templated transcription	2	0	0	1	0.08	0	0	0.06
844	PA2553	NP_251243	A0A6A9JY95;A0A8A4FV89	Q9I0T1	Q9I0T1_PSEAE	N/A	K00626	Fatty acid degradation;Valine, leucine and isoleucine degradation;Lysine degradation;Benzoate degradation;Tryptophan metabolism;Pyruvate metabolism;Glyoxylate and dicarboxylate metabolism;Butanoate metabolism;Carbon fixation pathways in prokaryotes;Terpenoid backbone biosynthesis;Metabolic pathways;Biosynthesis of secondary metabolites;Microbial metabolism in diverse environments;Carbon metabolis…	acyl-CoA thiolase	396		41.4	Putative enzymes	transferase activity, transferring acyl groups other than amino-acyl groups,acyltransferase activity, transferring groups other than amino-acyl groups,transferase activity, transferring acyl groups,acyltransferase activity	0	0	0	10	0	0	0	0.45
845	PA2556	NP_251246	A0A8G2KCM6	Q9I0S8	Q9I0S8_PSEAE	N/A	N/A	N/A	transcriptional regulator	361		40.6	Transcriptional regulators	DNA-binding transcription factor activity,regulation of transcription, DNA-templated,regulation of DNA-templated transcription,sequence-specific DNA binding	0	0	0	1	0	0	0	0.02
846	PA2559	NP_251249	A0A069QAP7	Q9I0S5	Q9I0S5_PSEAE	N/A	N/A	N/A	hypothetical protein PA2559	180		19.3	Hypothetical unclassified unknown	#N/A	0	3	2	2	0	0.29	0.13	0.19
847	PA2561	NP_251251	A0A367M7K0;A0A8G3JC77;A0A8G4FS89	Q9KWF2	Q9KWF2_PSEAE	N/A	K03406	Two-component system	methyl-accepting chemotaxis protein CtpH	568	ctpH	61.6	Adaptation protection,Chemotactic transducer (MCP),Chemotaxis	signal transduction,integral component of membrane,transmembrane signaling receptor activity,membrane,chemotaxis,detection of phosphate ion	2	5	7	13	0.06	0.13	0.21	0.36
848	PA2564	NP_251254	A0A0C7CYG8	Q9I0S1	TAM_PSEAE	N/A	K00598	N/A	trans-aconitate 2-methyltransferase	275		31.7	Hypothetical unclassified unknown	trans-aconitate 2-methyltransferase activity	0	0	0	1	0	0	0	0.08
849	PA2566	NP_251256	A0A8G2WIL1	Q9I0R9	Q9I0R9_PSEAE	N/A	K17218	Sulfur metabolism;Microbial metabolism in diverse environments	hypothetical protein PA2566	395		44.5	Hypothetical unclassified unknown	oxidoreductase activity	0	0	0	3	0	0	0	0.15
850	PA2567	NP_251257	A0A8G1NNN7	Q9I0R8	Q9I0R8_PSEAE	N/A	N/A	N/A	hypothetical protein PA2567	587		65.6	Hypothetical unclassified unknown	protein binding	1	0	2	8	0.01	0	0.04	0.17
851	PA2572	NP_251262	A0A077JUP3	Q9I0R4	Q9I0R4_PSEAE	N/A	N/A	N/A	two-component response regulator	447		50.8	Transcriptional regulators,Two component regulatory systems,Two-component System	phosphorelay signal transduction system,regulation of cell motility	0	0	0	4	0	0	0	0.15
852	PA2573	NP_251263	A0A6A9JKP6	Q9I0R3	Q9I0R3_PSEAE	N/A	K03406	Two-component system	chemotaxis transducer	535		57.7	Adaptation protection,Chemotactic transducer (MCP),Chemotaxis	signal transduction,membrane,integral component of membrane	0	5	5	14	0	0.16	0.19	0.42
853	PA2575	NP_251265	A0A8G2RS93	Q9I0R1	Q9I0R1_PSEAE	N/A	K07078	N/A	hypothetical protein PA2575	200		22.2	Hypothetical unclassified unknown	oxidoreductase activity, acting on NAD(P)H, nitrogenous group as acceptor,cellular response to oxidative stress,oxidoreductase activity	0	0	1	1	0	0	0.09	0.04
854	PA2578	NP_251268	A0A8A9AAR7	Q9I0Q8	Q9I0Q8_PSEAE	N/A	N/A	N/A	acetyltransferase	186		21	Putative enzymes	acetyltransferase activity	0	0	0	1	0	0	0	Could Not Be Accurately Determined
855	PA2581	NP_251271	A0A6A9JUH7;A0A8G3MQC9	Q9I0Q5	Q9I0Q5_PSEAE	N/A	K14222	N/A	hypothetical protein PA2581	346		38.3	Hypothetical unclassified unknown	#N/A	2	5	7	1	0.08	0.32	0.25	0.03
856	PA2582	NP_251272	A0A0A8RNV3	Q9I0Q4	Q9I0Q4_PSEAE	N/A	K03607	N/A	hypothetical protein PA2582	177		19.4	Hypothetical unclassified unknown	RNA binding,posttranscriptional regulation of gene expression,post-transcriptional regulation of gene expression,RNA strand annealing activity,RNA strand-exchange activity	3	3	3	0	0.28	0.27	0.25	0
857	PA2583	NP_251273	A0A659BLQ8	Q9I0Q3	Q9I0Q3_PSEAE	N/A	K07679	Two-component system;Pertussis	sensor/response regulator hybrid protein	992		109.2	Transcriptional regulators,Two component regulatory systems,Two-component System	phosphorelay signal transduction system,phosphorelay sensor kinase activity,signal transduction,phosphorylation,transferase activity, transferring phosphorus-containing groups	3	3	2	4	0.05	0.05	0.03	0.06
858	PA2584	NP_251274	A0A071L4D2	Q9I0Q2	Q9I0Q2_PSEAE	N/A	K00995	Glycerophospholipid metabolism;Metabolic pathways	CDP-diacylglycerol--glycerol-3-phosphate 3-phosphatidyltransferase	186	pgsA	20.5	Fatty acid and phospholipid metabolism,Glycerolipid metabolism	phospholipid biosynthetic process,integral component of membrane,membrane,phosphotransferase activity, for other substituted phosphate groups,cellular lipid metabolic process,CDP-diacylglycerol-glycerol-3-phosphate 3-phosphatidyltransferase activity	0	0	3	0	0	0	0.15	0
859	PA2586	NP_251276	A0A0A8RTT8	Q51373	GACA_PSEAE	N/A	K07689	Two-component system;Biofilm formation - Vibrio cholerae	response regulator GacA	214	gacA	23.6	Transcriptional regulators	phosphorelay signal transduction system,regulation of transcription, DNA-templated,regulation of DNA-templated transcription,DNA binding,phosphorelay response regulator activity,positive regulation of single-species biofilm formation on inanimate substrate	1	2	0	5	0.05	0.11	0	0.34
860	PA2587	NP_251277	A0A8G5DRE9	Q9I0Q0	PQSH_PSEAE	N/A	K17940	Phenazine biosynthesis;Biosynthesis of secondary metabolites	2-heptyl-3-hydroxy-4(1H)-quinolone synthase	382	pqsH	42.1	Aromatic compound catabolism,Biosynthesis of cofactors, prosthetic groups and carriers,Quorum sensing	FAD binding,quorum sensing,aromatic compound catabolic process,obsolete cofactor biosynthetic process,secondary metabolite biosynthetic process,monooxygenase activity	0	0	0	3	0	0	0	0.17
861	PA2588	NP_251278	A0A4U9N9P3	Q9I0P9	Q9I0P9_PSEAE	N/A	N/A	N/A	transcriptional regulator	342		39.1	Transcriptional regulators	DNA-binding transcription factor activity,regulation of transcription, DNA-templated,regulation of DNA-templated transcription,sequence-specific DNA binding	0	0	0	1	0	0	0	0.03
862	PA2598	NP_251288	A0A080VJN7	Q9I0N9	Q9I0N9_PSEAE	N/A	K04091	Sulfur metabolism;Metabolic pathways	hypothetical protein PA2598	360		39.3	Hypothetical unclassified unknown	#N/A	0	0	0	1	0	0	0	0.03
863	PA2604	NP_251294	A0A072ZPG7	Q03268	Y2604_PSEAE	N/A	K19416	N/A	hypothetical protein PA2604	222		24.1	Hypothetical unclassified unknown	#N/A	1	1	1	1	0.07	0.07	0.07	0.07
864	PA2612	NP_251302	A0A0A8RTY1	Q9I0M6	SYS_PSEAE	6.1.1.11	K01875	N/A	serine--tRNA ligase	426	serS	47.2	Amino acid biosynthesis and metabolism,Aminoacyl-tRNA biosynthesis,Glycine, serine and threonine metabolism,Translation post translation modification degradation	nucleotide binding,ATP binding,seryl-tRNA aminoacylation,aminoacyl-tRNA ligase activity,tRNA aminoacylation for protein translation,cellular protein metabolic process,cellular amino acid metabolic process,serine-tRNA ligase activity	0	0	0	1	0	0	0	0.03
865	PA2613	NP_251303	A0A8G2XZB3	Q9I0M5	Q9I0M5_PSEAE	N/A	K07478	N/A	recombination factor protein RarA	441		49	Hypothetical unclassified unknown	ATP binding,ATPase activity,ATP hydrolysis activity,DNA binding,DNA replication	1	0	0	0	0.05	0	0	0
866	PA2614	NP_251304	A0A8G7CNK9	Q9I0M4	LOLA_PSEAE	N/A	K03634	N/A	outer-membrane lipoprotein carrier protein	208	lolA	23.1	Chaperones heatshock protein	periplasmic space,lipoprotein transport,protein folding,lipoprotein localization to outer membrane	0	1	1	2	0	0.05	0.04	0.12
867	PA2615	NP_251305	A0A0H2ZC79;A0A1V0M6Q2	Q9I0M3	FTSK_PSEAE	N/A	K03466	N/A	DNA translocase FtsK	811	ftsK	88.9	Antibiotic resistance and susceptibility,Cell division	nucleotide binding,DNA binding,ATP binding,FtsZ-dependent cytokinesis,cellular response to antibiotic	8	5	7	1	0.14	0.1	0.14	Could Not Be Accurately Determined
868	PA2616	NP_251306	A0A069QCQ9	Q9I0M2	Q9I0M2_PSEAE	1.8.1.9	K00384	N/A	thioredoxin reductase	316	trxB1	33.8	Nucleotide biosynthesis and metabolism,Pyrimidine metabolism	oxidoreductase activity,thioredoxin-disulfide reductase activity,cytoplasm,removal of superoxide radicals,glutamate-ammonia ligase activity,pyrimidine nucleotide metabolic process,nucleotide metabolic process	1	0	1	2	0.08	0	0.08	0.12
869	PA2617	NP_251307	A0A367M7R1	Q9I0M1	LFTR_PSEAE	N/A	K00684	N/A	leucyl/phenylalanyl-tRNA--protein transferase	226	aat	25.8	Translation post translation modification degradation	leucyltransferase activity,protein catabolic process,NADH dehydrogenase (ubiquinone) activity,cellular protein metabolic process	1	0	0	0	0.1	0	0	0
870	PA2619	NP_251309	A0A072ZPH3	P65116	IF1_PSEAE	N/A	K02518	N/A	translation initiation factor IF-1	72	infA	8.3	Translation post translation modification degradation	translational initiation,RNA binding,cellular protein metabolic process,translation initiation factor activity	5	3	3	2	1.08	0.67	0.67	0.39
871	PA2620	NP_251310	A0A8G2XXN8	Q9I0L8	Q9I0L8_PSEAE	N/A	K03694	N/A	ATP-binding protease component ClpA	758	clpA	84	Translation post translation modification degradation	ATP binding,ATPase activity,ATP hydrolysis activity,protein unfolding,cellular protein metabolic process,proteolysis	11	10	12	4	0.27	0.23	0.26	0.08
872	PA2623	NP_251313	A0A8G6C4Q5;A0A8I0ZQ32	Q9I0L5	Q9I0L5_PSEAE	N/A	K00031	Citrate cycle (TCA cycle);Glutathione metabolism;Carbon fixation pathways in prokaryotes;Metabolic pathways;Biosynthesis of secondary metabolites;Microbial metabolism in diverse environments;Carbon metabolism;2-Oxocarboxylic acid metabolism;Biosynthesis of amino acids	isocitrate dehydrogenase	418	icd	45.6	Amino acid biosynthesis and metabolism,Carbon compound catabolism,Citrate cycle (TCA cycle),Energy metabolism,Glutathione metabolism,Reductive carboxylate cycle (CO2 fixation)	isocitrate dehydrogenase (NADP+) activity,tricarboxylic acid cycle,pyruvate dehydrogenase (acetyl-transferring) activity,generation of precursor metabolites and energy,cellular amino acid metabolic process,carbon utilization,cellular catabolic process	3	2	2	17	0.13	0.1	0.09	0.63
873	PA2624	NP_251314	A0A8G3VKS9	Q9I0L4	Q9I0L4_PSEAE	N/A	K00031	Citrate cycle (TCA cycle);Glutathione metabolism;Carbon fixation pathways in prokaryotes;Metabolic pathways;Biosynthesis of secondary metabolites;Microbial metabolism in diverse environments;Carbon metabolism;2-Oxocarboxylic acid metabolism;Biosynthesis of amino acids	isocitrate dehydrogenase	741	idh	81.6	Energy metabolism	isocitrate dehydrogenase (NADP+) activity,tricarboxylic acid cycle,enoyl-[acyl-carrier-protein] reductase (NADH) activity,generation of precursor metabolites and energy	3	2	11	1	0.08	0.05	0.24	0.04
874	PA2627	NP_251317	A0A072ZP03	Q9I0L1	HFLD_PSEAE	N/A	K07153	N/A	high frequency lysogenization protein HflD	206		23	Hypothetical unclassified unknown	#N/A	5	5	6	5	0.33	0.46	0.35	0.37
875	PA2629	NP_251319	A0A444LU18	Q9I0K9	PUR8_PSEAE	4.3.2.2	K01756	Purine metabolism;Alanine, aspartate and glutamate metabolism;Metabolic pathways;Biosynthesis of secondary metabolites;Nucleotide metabolism;Biosynthesis of cofactors	adenylosuccinate lyase	456	purB	50.5	Alanine and Aspartate metabolism,Amino acid biosynthesis and metabolism,Nucleotide biosynthesis and metabolism,Purine metabolism	N6-(1,2-dicarboxyethyl)AMP AMP-lyase (fumarate-forming) activity,IMP biosynthetic process,catalytic activity,purine ribonucleotide biosynthetic process,cellular amino acid metabolic process,nucleotide metabolic process	1	0	1	0	0.04	0	0.03	0
876	PA2634	NP_251324	A0A3M5E2S9	Q9I0K4	ACEA_PSEAE	4.1.3.1	K01637	Glyoxylate and dicarboxylate metabolism;Metabolic pathways;Biosynthesis of secondary metabolites;Microbial metabolism in diverse environments;Carbon metabolism	isocitrate lyase	531	aceA	58.9	Putative enzymes	catalytic activity,carboxylic acid metabolic process,negative regulation of single-species biofilm formation on inanimate substrate,isocitrate lyase activity,pathogenesis,obsolete pathogenesis	1	0	2	4	0.05	0	0.05	0.11
877	PA2637	NP_251327	A0A072ZP13	Q9I0K1	NUOA2_PSEAE	7.1.1.-	K00330	Oxidative phosphorylation;Metabolic pathways	NADH-quinone oxidoreductase subunit A	137	nuoA	15	Energy metabolism,Oxidative phosphorylation	oxidoreductase activity, acting on NAD(P)H,NADH dehydrogenase (ubiquinone) activity,biotin carboxylase activity,generation of precursor metabolites and energy,oxidative phosphorylation	1	1	2	1	0.12	0.12	0.23	0.12
878	PA2638	NP_251328	A0A069QAR3;A0A8G6SBL5	Q9I0K0	NUOB_PSEAE	7.1.1.-	K00331	Oxidative phosphorylation;Metabolic pathways	NADH-quinone oxidoreductase subunit B	225	nuoB	25.4	Energy metabolism,Oxidative phosphorylation	NADH dehydrogenase (ubiquinone) activity,quinone binding,4 iron, 4 sulfur cluster binding,iron-sulfur cluster binding,carbamoyl-phosphate synthase (glutamine-hydrolyzing) activity,generation of precursor metabolites and energy,oxidative phosphorylation	15	21	17	30	1.3	1.55	1	2.35
879	PA2639	NP_251329	A0A072ZPI0;A0A3G1HAD9;A0A8G3PX12;A0A8G4N4N4	Q9I0J9	NUOCD_PSEAE	7.1.1.-	K13378	Oxidative phosphorylation;Metabolic pathways	NADH:-quinone oxidoreductase subunit C/D	593	nuoD	68.3	Energy metabolism,Oxidative phosphorylation	NADH dehydrogenase complex,NADH dehydrogenase (quinone) activity,oxidoreductase activity, acting on NAD(P)H,quinone binding,NAD binding,NADH dehydrogenase (ubiquinone) activity,acetyl-CoA carboxylase activity,generation of precursor metabolites and energy,oxidative phosphorylation	27	29	46	119	0.69	0.78	1.02	3
880	PA2640	NP_251330	A0A071L1F9	Q9I0J8	NUOE_PSEAE	N/A	K00334	Oxidative phosphorylation;Metabolic pathways	NADH-quinone oxidoreductase subunit E	166	nuoE	18.1	Energy metabolism,Oxidative phosphorylation	oxidoreductase activity,generation of precursor metabolites and energy,oxidative phosphorylation,oxidoreductase activity, acting on the CH-OH group of donors, NAD or NADP as acceptor	2	1	5	5	0.19	0.08	0.37	0.74
881	PA2641	NP_251331	A0A077JSP5;A0A8G4ZRD6	Q9I0J7	NUOF_PSEAE	7.1.1.-	K00335	Oxidative phosphorylation;Metabolic pathways	NADH dehydrogenase I subunit F	448	nuoF	48.7	Energy metabolism,Oxidative phosphorylation	4 iron, 4 sulfur cluster binding,FMN binding,NAD binding,generation of precursor metabolites and energy	44	44	19	64	1.72	1.69	0.63	2.47
882	PA2642	NP_251332	A0A8G3J6D7;A0A8G6W3T9	Q9I0J6	NUOG_PSEAE	N/A	K00336	Oxidative phosphorylation;Metabolic pathways	NADH-quinone oxidoreductase subunit G	905	nuoG	99	Energy metabolism,Oxidative phosphorylation	oxidoreductase activity,oxidoreductase activity, acting on NAD(P)H,iron-sulfur cluster binding,alcohol dehydrogenase (NAD+) activity,generation of precursor metabolites and energy,oxidative phosphorylation	59	55	67	79	1.38	1.2	1.26	1.74
883	PA2643	NP_251333	A0A072ZQW0	Q9I0J5	NUOH_PSEAE	7.1.1.-	K00337	Oxidative phosphorylation;Metabolic pathways	NADH-quinone oxidoreductase subunit H	331	nuoH	36.7	Energy metabolism,Oxidative phosphorylation	membrane,alcohol dehydrogenase (NAD+) activity,generation of precursor metabolites and energy,oxidative phosphorylation	3	2	6	1	0.14	0.07	0.23	0.05
884	PA2644	NP_251334	A0A072ZPI2	Q9I0J4	NUOI_PSEAE	7.1.1.-	K00338	Oxidative phosphorylation;Metabolic pathways	NADH-quinone oxidoreductase subunit I	182	nuoI	20.6	Energy metabolism,Oxidative phosphorylation	membrane,oxidoreductase activity, acting on NAD(P)H,4 iron, 4 sulfur cluster binding,generation of precursor metabolites and energy,oxidative phosphorylation,dTDP-4-dehydrorhamnose reductase activity	12	12	9	13	1.1	1.07	0.59	1.09
885	PA2645	NP_251335	A0A069QAA9	Q9I0J3	NUOJ_PSEAE	7.1.1.-	K00339	Oxidative phosphorylation;Metabolic pathways	NADH-quinone oxidoreductase subunit J	166	nuoJ	17.6	Energy metabolism,Oxidative phosphorylation	NADH dehydrogenase (ubiquinone) activity,generation of precursor metabolites and energy,oxidative phosphorylation,UDP-N-acetylmuramate dehydrogenase activity	0	0	1	0	0	0	0.09	0
886	PA2647	NP_251337	A0A0A8RU23	Q9I0J1	NUOL_PSEAE	N/A	K00341	Oxidative phosphorylation;Metabolic pathways	NADH-quinone oxidoreductase subunit L	615	nuoL	66.2	Energy metabolism,Oxidative phosphorylation	NADH dehydrogenase (ubiquinone) activity,ATP synthesis coupled electron transport,IMP dehydrogenase activity,generation of precursor metabolites and energy,oxidative phosphorylation	3	2	3	3	0.05	0.03	0.06	0.06
887	PA2648	NP_251338	A0A5E5RA99	Q9I0J0	NUOM_PSEAE	N/A	K00342	Oxidative phosphorylation;Metabolic pathways	NADH-quinone oxidoreductase subunit M	509	nuoM	55.7	Energy metabolism,Oxidative phosphorylation	NADH dehydrogenase (ubiquinone) activity,ATP synthesis coupled electron transport,generation of precursor metabolites and energy	0	0	4	0	0	0	0.13	0
888	PA2649	NP_251339	A0A072ZPI4	Q9I0I9	NUON_PSEAE	7.1.1.-	K00343	Oxidative phosphorylation;Metabolic pathways	NADH-quinone oxidoreductase subunit N	486	nuoN	51.7	Antibiotic resistance and susceptibility,Energy metabolism	NADH dehydrogenase (ubiquinone) activity,ATP synthesis coupled electron transport,shikimate 3-dehydrogenase (NADP+) activity,generation of precursor metabolites and energy,cellular response to antibiotic	1	1	3	1	0.02	0.02	0.06	0.02
889	PA2651	NP_251341	A0A071KVK4	Q9I0I7	Q9I0I7_PSEAE	N/A	N/A	N/A	hypothetical protein PA2651	352		38.4	Hypothetical unclassified unknown	#N/A	0	1	1	0	0	0.04	0.03	0
890	PA2652	NP_251342	A0A241XN52;A0A8G3YLS7	Q9I0I6	Q9I0I6_PSEAE	N/A	K03406	Two-component system	methyl-accepting chemotaxis protein	561		60.3	Adaptation protection,Chemotactic transducer (MCP),Chemotaxis	signal transduction,integral component of membrane,transmembrane signaling receptor activity,membrane,positive chemotaxis,cellular response to organic substance,chemotaxis	16	23	40	15	0.55	0.65	1.21	0.46
891	PA2653	NP_251343	A0A0A8RTI9	Q9I0I5	Q9I0I5_PSEAE	N/A	K07084	N/A	transporter	441		46	Membrane proteins,Transport of small molecules	integral component of membrane	1	0	1	0	0.04	0	0.05	0
892	PA2654	NP_251344	A0A8E0JJ33;A0A8G3M317;A0A8G3WUE5	Q9I0I4	Q9I0I4_PSEAE	N/A	K03406	Two-component system	chemotaxis transducer	714	tlpQ	77.1	Adaptation protection,Chemotactic transducer (MCP),Chemotaxis	signal transduction,integral component of membrane,membrane,chemotaxis,response to ethylene	26	37	43	40	0.67	0.82	0.92	0.97
893	PA2656	NP_251346	A0A0A8RU34	Q9I0I2	Q9I0I2_PSEAE	2.7.13.3	N/A	N/A	two-component sensor	445	bqsS	49.8	Two component regulatory systems,Two-component System	phosphorylation,transferase activity, transferring phosphorus-containing groups,phosphorelay sensor kinase activity,signal transduction,cellular response to iron(II) ion	0	1	2	2	0	0.04	0.06	0.07
894	PA2660	NP_251350	A0A3M5EAU2;A0A3S0IY11	Q9I0H8	Q9I0H8_PSEAE	N/A	N/A	N/A	hypothetical protein PA2660	360		39.8	Hypothetical unclassified unknown	#N/A	5	0	0	4	0.18	0	0	0.07
895	PA2662	NP_251352	A0A0A8RTJ8	Q9I0H6	Q9I0H6_PSEAE	N/A	K07234	N/A	hypothetical protein PA2662	397		43.2	Membrane proteins	#N/A	0	0	2	0	0	0	0.04	0
896	PA2664	NP_251354	A0A0A8RPQ4	Q9I0H4	HMP_PSEAE	N/A	K05916	N/A	flavohemoprotein	393	fhp	43.7	Energy metabolism	heme binding,oxidoreductase activity,nitric oxide dioxygenase activity,oxygen binding,response to nitrosative stress,FAD binding,generation of precursor metabolites and energy	0	0	2	0	0	0	0.1	0
897	PA2665	NP_251355	A0A8G2RMZ5	Q9I0H3	Q9I0H3_PSEAE	N/A	K12266	N/A	anaerobic nitric oxide reductase transcriptional regulator	517	fhpR	57.4	Adaptation protection,Transcriptional regulators	ATP binding,regulation of transcription, DNA-templated,regulation of DNA-templated transcription,transcription factor binding,sequence-specific DNA binding,protein binding	0	0	0	1	0	0	0	0.05
898	PA2667	NP_251357	A0A069QAN5	Q9I0H1	Q9I0H1_PSEAE	N/A	N/A	N/A	hypothetical protein PA2667	117	mvaU	13.4	Transcriptional regulators	DNA binding,regulation of transcription, DNA-templated,regulation of DNA-templated transcription,structural constituent of chromatin,transcription regulatory region sequence-specific DNA binding,transcription cis-regulatory region binding,regulation of L-arginine import,negative regulation of secondary metabolite biosynthetic process	1	0	1	0	0.15	0	0.09	0
899	PA2669	NP_251359	A0A2U2Y0U6	Q9I0G9	Q9I0G9_PSEAE	N/A	N/A	N/A	hypothetical protein PA2669	194		22.7	Hypothetical unclassified unknown	#N/A	0	1	0	0	0	0.1	0	0
900	PA2677	NP_251367	A0A367M6Y8	Q9I0G1	Q9I0G1_PSEAE	N/A	K02454	Biofilm formation - Vibrio cholerae	type II secretion protein	575		63.7	Protein secretion export apparatus	#N/A	0	1	0	0	0	Could Not Be Accurately Determined	0	0
901	PA2683	NP_251373	A0A8G6W2K9	Q9I0F5	Q9I0F5_PSEAE	N/A	K22589	N/A	serine/threonine dehydratase	320		34	Amino acid biosynthesis and metabolism,Glycine, serine and threonine metabolism	#N/A	0	0	0	2	0	0	0	0.1
902	PA2686	NP_251376	A0A8G6VUQ8	Q04803	PFER_PSEAE	N/A	K19610	Two-component system	two-component response regulator PfeR	305	pfeR	34	Transcriptional regulators,Two component regulatory systems,Two-component System	DNA binding,regulation of transcription, DNA-templated,regulation of DNA-templated transcription,phosphorelay signal transduction system,phosphorelay response regulator activity,transcription regulatory region sequence-specific DNA binding,transcription cis-regulatory region binding	1	0	0	0	0.08	0	0	0
903	PA2687	NP_251377	A0A3M5DCG1	Q04804	PFES_PSEAE	2.7.13.3	K19609	Two-component system	two-component sensor histidine kinase PfeS	446	pfeS	50.5	Two component regulatory systems,Two-component System	signal transduction,phosphorylation,transferase activity, transferring phosphorus-containing groups,integral component of membrane,phosphorelay signal transduction system,nicotinate phosphoribosyltransferase activity,phosphorelay sensor kinase activity	2	1	0	0	0.08	0.04	0	0
904	PA2688	NP_251378	A0A8G4ARI1	Q05098	PFEA_PSEAE	N/A	K19611	Two-component system	ferric enterobactin receptor	746	pfeA	81	Membrane proteins,Transport of small molecules	cell outer membrane,signaling receptor activity,transport,membrane,enterobactin transmembrane transporter activity,siderophore uptake transmembrane transporter activity,enterobactin transport,siderophore transport,outer membrane	1	4	0	3	0.02	0.08	0	0.07
905	PA2691	NP_251381	A0A7M3AQE0	Q9I0F1	Q9I0F1_PSEAE	N/A	K03885	Oxidative phosphorylation;Metabolic pathways	hypothetical protein PA2691	401		42.6	Hypothetical unclassified unknown	oxidoreductase activity,NADH dehydrogenase activity,NADH oxidation	1	1	0	1	Could Not Be Accurately Determined	Could Not Be Accurately Determined	0	Could Not Be Accurately Determined
906	PA2692	NP_251382	A0A8I1D2K0	Q9I0F0	Q9I0F0_PSEAE	N/A	N/A	N/A	transcriptional regulator	174		19.1	Transcriptional regulators	#N/A	0	0	1	0	0	0	Could Not Be Accurately Determined	0
907	PA2695	NP_251385	A0A8G7AK43	Q9I0E7	Q9I0E7_PSEAE	N/A	N/A	N/A	hypothetical protein PA2695	367		40.2	Hypothetical unclassified unknown	#N/A	0	0	0	1	0	0	0	0.05
908	PA2705	NP_251395	A0A2R3ISH9	Q9I0D7	Q9I0D7_PSEAE	N/A	K09989	N/A	hypothetical protein PA2705	393		45.6	Hypothetical unclassified unknown	#N/A	2	2	4	2	0.06	0.07	0.14	0.08
909	PA2707	NP_251397	A0A072ZP73	Q9I0D5	Q9I0D5_PSEAE	N/A	N/A	N/A	hypothetical protein PA2707	281		32.2	Hypothetical unclassified unknown	ATP binding,ATPase activity,ATP hydrolysis activity	3	6	0	5	0.14	0.28	0	0.27
910	PA2708	NP_251398	A0A0A8RTA8	Q9I0D4	Q9I0D4_PSEAE	N/A	N/A	N/A	hypothetical protein PA2708	361		40.2	Hypothetical unclassified unknown	#N/A	0	3	0	1	0	0.08	0	0.03
911	PA2709	NP_251399	A0A6A9JSI3	Q9I0D3	Q9I0D3_PSEAE	2.5.1.47	K01738	Cysteine and methionine metabolism;Sulfur metabolism;Metabolic pathways;Biosynthesis of secondary metabolites;Microbial metabolism in diverse environments;Carbon metabolism;Biosynthesis of amino acids	cysteine synthase A	324	cysK	34.3	Amino acid biosynthesis and metabolism,Cysteine metabolism,Selenoamino acid metabolism,Sulfur metabolism	cysteine biosynthetic process from serine,cellular amino acid metabolic process,cysteine synthase activity	1	1	0	2	0.06	0.06	0	0.14
912	PA2720	NP_251410	A0A8G4UFY6	Q9I0C2	Q9I0C2_PSEAE	N/A	N/A	N/A	hypothetical protein PA2720	212		23.8	Hypothetical unclassified unknown	#N/A	0	0	0	1	0	0	0	0.05
913	PA2725	NP_251415	A0A8G3E9X0	Q9I0B7	Q9I0B7_PSEAE	N/A	N/A	N/A	chaperone	627		68.8	Chaperones heatshock protein,Translation post translation modification degradation	ATP binding,ATPase activity,ATP hydrolysis activity	8	2	4	6	0.22	0.05	0.1	0.15
914	PA2726	NP_251416	O87614	Q9I0B6	Q9I0B6_PSEAE	N/A	K04068	N/A	radical activating enzyme	212		23.7	Central intermediary metabolism	[formate-C-acetyltransferase]-activating enzyme activity,4 iron, 4 sulfur cluster binding,catalytic activity,iron-sulfur cluster binding	1	0	0	0	Could Not Be Accurately Determined	0	0	0
915	PA2732	NP_251422	A0A8B5A3R7	Q9I0B0	Q9I0B0_PSEAE	N/A	K01153	N/A	hypothetical protein PA2732	1146		128.7	Hypothetical unclassified unknown	DNA binding,endonuclease activity,DNA modification	1	0	0	1	0.01	0	0	0.01
916	PA2734	NP_251424	A0A6B1Y7D9;A0A8B5A337	Q9I0A8	Q9I0A8_PSEAE	N/A	K01154	N/A	hypothetical protein PA2734	431		48.7	Hypothetical unclassified unknown	#N/A	0	1	1	0	0	Could Not Be Accurately Determined	0.05	0
917	PA2735	NP_251425	A0A8B5A4D3	Q9I0A7	Q9I0A7_PSEAE	N/A	K03427	N/A	restriction-modification system protein	792		89.6	Putative enzymes	DNA binding,DNA methylation,N-methyltransferase activity	2	0	3	1	0.05	0	0.05	0.01
918	PA2737	NP_251427	A0A072ZSH3	Q9I0A5	Q9I0A5_PSEAE	N/A	N/A	N/A	hypothetical protein PA2737	118		10.3	Hypothetical unclassified unknown	#N/A	2	3	1	1	0.28	0.4	0.11	0.13
919	PA2738	NP_251428	A0A8G4EBG0	Q51472	IHFA_PSEAE	N/A	K04764	N/A	integration host factor subunit alpha	100	himA	11.5	DNA replication recombination modification and repair,Transcription RNA processing and degradation,Translation post translation modification degradation	DNA binding,DNA recombination,structural constituent of chromatin,RNA metabolic process,regulation of transcription, DNA-templated,regulation of DNA-templated transcription,cellular protein metabolic process	2	1	1	0	0.2	0.1	0.11	0
920	PA2739	NP_251429	A0A2R3J2S8;A0A8B4ZZG3	Q9I0A4	SYFB_PSEAE	6.1.1.20	K01890	N/A	phenylalanine--tRNA ligase subunit beta	792	pheT	86.8	Aminoacyl-tRNA biosynthesis,Phenylalanine, tyrosine and tryptophan biosynthesis,Translation post translation modification degradation	magnesium ion binding,phenylalanine-tRNA ligase activity,ATP binding,phenylalanyl-tRNA aminoacylation,RNA binding,tRNA binding,cysteine-tRNA ligase activity,DNA metabolic process,cellular protein metabolic process	2	0	0	2	0.06	0	0	0.06
921	PA2740	NP_251430	A0A071L1L3	Q9I0A3	SYFA_PSEAE	6.1.1.20	K01889	N/A	phenylalanine--tRNA ligase subunit alpha	338	pheS	38.1	Aminoacyl-tRNA biosynthesis,Phenylalanine, tyrosine and tryptophan biosynthesis,Translation post translation modification degradation	phenylalanine-tRNA ligase activity,tRNA binding,aminoacyl-tRNA ligase activity,ATP binding,nucleotide binding,cytoplasm,phenylalanyl-tRNA aminoacylation,tryptophan biosynthetic process,glutamate-tRNA ligase activity,tyrosine biosynthetic process,L-phenylalanine biosynthetic process,tRNA aminoacylation,cellular protein metabolic process	0	0	1	1	0	0	0.04	0.02
922	PA2741	NP_251431	A0A069QEE3	Q9I0A2	RL20_PSEAE	N/A	K02887	N/A	50S ribosomal protein L20	118	rplT	13.4	Translation post translation modification degradation	structural constituent of ribosome,ribosome,translation,rRNA binding,cellular protein metabolic process	3	5	5	3	0.25	0.47	0.38	0.25
923	PA2743	NP_251433	A0A073A5S7	Q9I0A0	IF3_PSEAE	N/A	K02520	N/A	translation initiation factor IF-3	183	infC	20.9	Translation post translation modification degradation	cellular protein metabolic process	13	11	7	10	1.14	1.01	0.55	1.08
924	PA2744	NP_251434	A0A8G6W298	Q9I099	SYT_PSEAE	N/A	K01868	N/A	threonine--tRNA ligase	640	thrS	73.1	Amino acid biosynthesis and metabolism,Aminoacyl-tRNA biosynthesis,Glycine, serine and threonine metabolism,Translation post translation modification degradation	threonine-tRNA ligase activity,ATP binding,cytoplasm,threonyl-tRNA aminoacylation,nucleotide binding,aminoacyl-tRNA ligase activity,tRNA aminoacylation for protein translation,tryptophan-tRNA ligase activity,cellular amino acid metabolic process,glycine metabolic process,L-serine metabolic process,threonine metabolic process,tRNA aminoacylation,cellular protein metabolic process	3	1	1	0	0.09	0.04	0.03	0
925	PA2750a	YP_008719758	A0A071KWT1	#N/A	#N/A	N/A	N/A	N/A	hypothetical protein PA2750a	76	#N/A	#N/A	#N/A	#N/A	1	0	2	2	0.18	0	0.38	0.22
926	PA2751	NP_251441	A0A0A8RDR1;A0A8G6D6P7	Q9I092	Q9I092_PSEAE	N/A	K07058	N/A	hypothetical protein PA2751	299		33.4	Membrane proteins	#N/A	0	6	0	3	0	0.21	0	0.1
927	PA2754	NP_251444	A0A071L0D5	Q9I089	Q9I089_PSEAE	N/A	N/A	N/A	hypothetical protein PA2754	109		11.9	Hypothetical unclassified unknown	ribosome binding	2	4	1	3	0.22	0.81	0.08	0.52
928	PA2755	NP_251445	A0A0A8RDW3	Q9I088	ECOT_PSEAE	N/A	K08276	N/A	ecotin	156	eco	17.2	Translation post translation modification degradation	cellular protein metabolic process,serine-type endopeptidase inhibitor activity,evasion of host immune response	0	0	1	0	0	0	0.06	0
929	PA2756	NP_251446	A0A0A8RHC8	Q9I087	Q9I087_PSEAE	N/A	N/A	N/A	hypothetical protein PA2756	144		15.8	Hypothetical unclassified unknown	#N/A	0	1	0	2	0	0.08	0	0.17
930	PA2760	NP_251450	A0A8G2TC95	Q9I083	Q9I083_PSEAE	N/A	N/A	N/A	hypothetical protein PA2760	425	oprQ	46.9	Antibiotic resistance and susceptibility,Motility,Transport of small molecules	integral component of membrane	11	12	7	10	0.39	0.46	0.22	0.37
931	PA2761	NP_251451	A0A8G3IWC4	Q9I082	Q9I082_PSEAE	N/A	N/A	N/A	hypothetical protein PA2761	138		15.5	Membrane proteins	ATPase-coupled glycine betaine transporter activity,ABC-type glycine betaine transporter activity,sarcosine catabolic process	0	0	1	0	0	0	0.09	0
932	PA2765	NP_251455	A0A8G6VKI2	Q9I078	Q9I078_PSEAE	N/A	K07223	N/A	hypothetical protein PA2765	299		32.4	Hypothetical unclassified unknown	#N/A	1	0	0	0	0.03	0	0	0
933	PA2766	NP_251456	A0A8F9NXI2	Q9I077	Q9I077_PSEAE	N/A	K16137	N/A	transcriptional regulator	193		20.8	Transcriptional regulators	DNA binding	0	0	1	0	0	0	0.05	0
934	PA2771	NP_251461	A0A8G2VH12	Q9I072	Q9I072_PSEAE	N/A	N/A	N/A	hypothetical protein PA2771	341		38	Motility	diguanylate cyclase activity	0	0	0	1	0	0	0	0.04
935	PA2774	NP_251464	A0A072ZTP1	Q9I069	Q9I069_PSEAE	N/A	N/A	N/A	hypothetical protein PA2774	195	tse4	19.2	Membrane proteins,Secreted factors (toxins, enzymes, alginate)	#N/A	0	0	2	0	0	0	0.2	0
936	PA2775	NP_251465	A0A0A8RDU4	Q9I068	Q9I068_PSEAE	N/A	K14237	N/A	hypothetical protein PA2775	145	tsi4	15	Adaptation protection,Membrane proteins	#N/A	2	1	2	1	0.34	0.13	0.34	0.13
937	PA2776	NP_251466	A0A3M5DYD3;A0A3S0S3N6	Q9I067	Q9I067_PSEAE	N/A	K09471	Arginine and proline metabolism;Metabolic pathways	hypothetical protein PA2776	427	pauB3	46.7	Carbon compound catabolism,Polyamine catabolism	oxidoreductase activity,polyamine catabolic process	0	4	10	15	0	0.18	0.38	0.58
938	PA2787	NP_251477	A6V426	Q9I056	Q9I056_PSEAE	N/A	K01295	N/A	glutamate carboxypeptidase	412	cpg2	44	Central intermediary metabolism	metabolic process,folic acid catabolic process,carboxypeptidase activity	0	0	0	1	0	0	0	0.03
939	PA2788	NP_251478	A0A069QEB8	Q9I055	Q9I055_PSEAE	N/A	N/A	N/A	chemotaxis transducer	531		56.4	Adaptation protection,Chemotactic transducer (MCP),Chemotaxis	#N/A	3	4	9	15	0.1	0.11	0.37	0.58
940	PA2790	NP_251480	A0A8G2KZ40	Q9I053	Q9I053_PSEAE	N/A	N/A	N/A	hypothetical protein PA2790	161		18	Hypothetical unclassified unknown	#N/A	0	1	1	1	0	0.05	0.05	0.05
941	PA2793	NP_251483	A0A8G3WV59	Q9I050	Q9I050_PSEAE	N/A	N/A	N/A	hypothetical protein PA2793	344		38.3	Hypothetical unclassified unknown	#N/A	3	3	3	1	0.21	0.19	0.17	0.06
942	PA2796	NP_251486	A0A073A5M0	Q9I047	TAL_PSEAE	2.2.1.2	K00616	Pentose phosphate pathway;Metabolic pathways;Biosynthesis of secondary metabolites;Microbial metabolism in diverse environments;Carbon metabolism;Biosynthesis of amino acids	transaldolase B	307	tal	33.9	Carbon compound catabolism,Energy metabolism,Pentose phosphate cycle	carbohydrate metabolic process,sedoheptulose-7-phosphate:D-glyceraldehyde-3-phosphate glyceronetransferase activity,transaldolase activity,cytoplasm,pentose-phosphate shunt,generation of precursor metabolites and energy,transferase activity, transferring aldehyde or ketonic groups,transketolase or transaldolase activity,carbon utilization,cellular catabolic process	0	0	0	3	0	0	0	0.2
943	PA2798	NP_251488	A0A069QKL1	Q9I045	Q9I045_PSEAE	N/A	K07315	N/A	two-component response regulator	394		43.5	Transcriptional regulators,Two component regulatory systems,Two-component System	phosphorelay signal transduction system	0	0	0	1	0	0	0	0.04
944	PA2800	NP_251490	A0A0C7AJ57;A0A2R3IYD0	Q9I043	Q9I043_PSEAE	N/A	K04754	N/A	hypothetical protein PA2800	234	vacJ	26.1	Antibiotic resistance and susceptibility	#N/A	6	2	3	3	0.38	0.1	0.2	0.19
945	PA2805	NP_251495	A0A071KU07	Q9I038	Q9I038_PSEAE	N/A	N/A	N/A	hypothetical protein PA2805	87		9.7	Hypothetical unclassified unknown	#N/A	0	0	5	0	0	0	0.78	0
946	PA2806	NP_251496	A0A8G3AF11	Q9I037	QUEF_PSEAE	N/A	K06879	Folate biosynthesis;Metabolic pathways	7-cyano-7-deazaguanine reductase	276		30.8	Hypothetical unclassified unknown	queuosine biosynthetic process,preQ1 synthase activity,cytoplasm,oxidoreductase activity, acting on other nitrogenous compounds as donors, with NAD or NADP as acceptor	0	0	0	1	0	0	0	0.04
947	PA2811	NP_251501	A0A069QE55	Q9I032	Q9I032_PSEAE	N/A	K01992	N/A	ABC transporter permease	259		28.4	Membrane proteins,Transport of small molecules	membrane,ABC-type transmembrane transporter activity,ABC-type transporter activity,integral component of membrane,ATP-binding cassette (ABC) transporter complex,transmembrane transport	0	1	2	2	0	0.07	0.1	0.17
948	PA2812	NP_251502	A0A071L1E7	Q9I031	Q9I031_PSEAE	N/A	K01990	N/A	ABC transporter ATP-binding protein	310		34.5	Transport of small molecules	ATP binding	15	15	10	8	0.76	0.76	0.49	0.4
949	PA2813	NP_251503	A0A8G7SHZ2	Q9I030	Q9I030_PSEAE	N/A	K00799	Glutathione metabolism;Metabolic pathways	glutathione S-transferase	206		23.4	Central intermediary metabolism	#N/A	0	0	0	2	0	0	0	0.21
950	PA2815	NP_251505	A0A2R3IZR6;A0A8G2RUW6;A0A8G3UKK1	Q9I028	Q9I028_PSEAE	1.3.8.7	K06445	Fatty acid degradation;Metabolic pathways;Fatty acid metabolism	acyl-CoA dehydrogenase	815		88.8	Putative enzymes	#N/A	24	29	18	56	0.58	0.62	0.38	1.36
951	PA2818	NP_251508	A0A080VEF6	Q9I025	Q9I025_PSEAE	3.1.4.52	K26148	N/A	aminoglycoside response regulator	525	arr	57.4	Antibiotic resistance and susceptibility,Nucleotide biosynthesis and metabolism	response to antibiotic,regulation of single-species biofilm formation,3',5'-cyclic-nucleotide phosphodiesterase activity	0	0	0	2	0	0	0	0.06
952	PA2820	NP_251510	A0A7M3A3W5	Q9I023	Q9I023_PSEAE	N/A	N/A	N/A	hypothetical protein PA2820	257		29	Hypothetical unclassified unknown	#N/A	3	4	6	5	0.17	0.3	0.42	0.37
953	PA2821	NP_251511	A0A8G4LKP5	Q9I022	Q9I022_PSEAE	N/A	K00799	Glutathione metabolism;Metabolic pathways	glutathione S-transferase	220		24.7	Central intermediary metabolism	#N/A	0	0	0	2	0	0	0	0.25
954	PA2823	NP_251513	A0A8G2WRS8	Q9I020	Q9I020_PSEAE	N/A	K06923	N/A	hypothetical protein PA2823	296		33.8	Hypothetical unclassified unknown	#N/A	2	2	2	2	0.07	0.07	0.11	0.11
955	PA2824	NP_251514	A0A8F9JS85	Q9I019	Q9I019_PSEAE	N/A	K20973	Two-component system	sensor/response regulator hybrid protein	786	sagS	85.9	Cell wall LPS capsule,Two component regulatory systems,Two-component System	phosphorelay sensor kinase activity,signal transduction,phosphorelay signal transduction system,phosphorylation,transferase activity, transferring phosphorus-containing groups	0	2	1	3	0	0.04	0.02	0.06
956	PA2830	NP_251520	A0A5E5R8H3;A0A8G5PCX0	Q9I013	HTPX_PSEAE	3.4.24.-	K03799	N/A	protease HtpX	291	htpX	31.6	Adaptation protection	metalloendopeptidase activity,proteolysis,response to stimulus,protein folding chaperone,metallopeptidase activity,heat shock protein binding,plasma membrane	10	9	6	9	0.73	0.61	0.33	0.72
957	PA2832	NP_251522	A0A8G2RBD4	Q9I011	TPMT_PSEAE	N/A	K00569	N/A	thiopurine S-methyltransferase	218	tpm	24.9	Adaptation protection,Nucleotide biosynthesis and metabolism	thiopurine S-methyltransferase activity,S-adenosylmethionine-dependent methyltransferase activity,response to metal ion,methylation,betaine-aldehyde dehydrogenase activity,nucleotide metabolic process,response to stimulus	1	0	0	0	0.11	0	0	0
958	PA2834	NP_251524	A0A2R3J2I5	Q9I009	Q9I009_PSEAE	N/A	N/A	N/A	transcriptional regulator	319		36.1	Transcriptional regulators	DNA-binding transcription factor activity,regulation of transcription, DNA-templated,regulation of DNA-templated transcription	0	0	1	0	0	0	0.04	0
959	PA2837	NP_251527	A0A8A4EV53	Q9I006	Q9I006_PSEAE	N/A	N/A	N/A	hypothetical protein PA2837	479		52	Transport of small molecules	efflux transmembrane transporter activity,transmembrane transport,membrane,transmembrane transporter activity	1	1	0	0	Could Not Be Accurately Determined	Could Not Be Accurately Determined	0	0
960	PA2839	NP_251529	A0A8G3EXR3	Q9I004	Q9I004_PSEAE	N/A	K15777	Betalain biosynthesis;Metabolic pathways;Biosynthesis of secondary metabolites	hypothetical protein PA2839	256		28.2	Hypothetical unclassified unknown	zinc ion binding,oxidoreductase activity, acting on single donors with incorporation of molecular oxygen,cellular aromatic compound metabolic process,ferrous iron binding,oxidoreductase activity	0	0	0	1	0	0	0	0.06
961	PA2840	NP_251530	A0A080W0Z6;A0A8G3DV80	Q9I003	Q9I003_PSEAE	3.6.4.13	K05592	N/A	ATP-dependent RNA helicase	567		62.1	Transcription RNA processing and degradation	#N/A	18	2	9	0	0.46	0.03	0.22	0
962	PA2843	NP_251533	A0A8G6V841	Q9I000	Q9I000_PSEAE	N/A	K01626	Phenylalanine, tyrosine and tryptophan biosynthesis;Metabolic pathways;Biosynthesis of secondary metabolites;Biosynthesis of amino acids	aldolase	448		49.9	Putative enzymes	3-deoxy-7-phosphoheptulonate synthase activity,aromatic amino acid family biosynthetic process	0	1	0	0	0	0.04	0	0
963	PA2851	NP_251541	A0A1C7BV62;A0A8G3X970	Q9HZZ2	EFP_PSEAE	N/A	K02356	N/A	elongation factor P	188	efp	21	Translation post translation modification degradation	translation elongation factor activity,cytoplasm,translational elongation,peptide biosynthetic process,cellular protein metabolic process	0	0	6	2	0	0	0.39	0.15
964	PA2853	NP_251543	A0A1C7BLZ2	P11221	OPRI_PSEAE	N/A	N/A	N/A	outer membrane lipoprotein OprI	83	oprI	8.8	Membrane proteins	outer membrane	5	5	5	7	1.01	1.01	0.73	1.47
965	PA2854	NP_251544	A0A8G3WVK7	Q9HZZ0	Q9HZZ0_PSEAE	N/A	K16291	N/A	hypothetical protein PA2854	323		34.8	Hypothetical unclassified unknown	transferase activity,peptidoglycan L,D-transpeptidase activity,cysteine-type peptidase activity	0	0	1	1	0	0	0.05	0.04
966	PA2857	NP_251547	A0A8G6NNL0;A0A8G7Q6K4	Q9HZY7	Q9HZY7_PSEAE	N/A	K02003	N/A	ABC transporter ATP-binding protein	227		24.6	Transport of small molecules	ATP binding	4	2	11	3	0.33	0.18	0.73	0.25
967	PA2858	NP_251548	A0A8G2RJL3;A0A8G3XUF6;A0A8G7D1M2	Q9HZY6	Q9HZY6_PSEAE	N/A	K02004	N/A	hypothetical protein PA2858	830		89.3	Membrane proteins	#N/A	3	3	4	6	0.04	0.05	0.07	0.15
968	PA2867	NP_251557	A0A0C7AJ79;A0A8G2V6G4	Q9HZX9	Q9HZX9_PSEAE	N/A	N/A	N/A	chemotaxis transducer	490		51.5	Adaptation protection,Chemotactic transducer (MCP),Chemotaxis	signal transduction,membrane,integral component of membrane	7	19	15	30	0.27	0.72	0.56	1.33
969	PA2872	NP_251562	A0A8G3DBS9	Q9HZX4	Q9HZX4_PSEAE	N/A	N/A	N/A	hypothetical protein PA2872	256		28.8	Hypothetical unclassified unknown	#N/A	2	0	0	0	0.09	0	0	0
970	PA2874	NP_251564	A0A367MFJ4	Q9HZX2	Q9HZX2_PSEAE	N/A	N/A	N/A	hypothetical protein PA2874	317		35.3	Hypothetical unclassified unknown	#N/A	0	1	0	0	0	Could Not Be Accurately Determined	0	0
971	PA2877	NP_251567	A0A8G4MRY5;A0A8I0ZRT0	Q9HZX0	Q9HZX0_PSEAE	N/A	N/A	N/A	transcriptional regulator	297		33.7	Transcriptional regulators	DNA-binding transcription factor activity,regulation of transcription, DNA-templated,regulation of DNA-templated transcription,pathogenesis,obsolete pathogenesis	0	1	0	4	0	0.04	0	0.25
972	PA2883	NP_251573	A0A080VBT8	Q9HZW4	Q9HZW4_PSEAE	N/A	N/A	N/A	hypothetical protein PA2883	55		6.3	Hypothetical unclassified unknown	#N/A	0	3	0	0	0	0.69	0	0
973	PA2895	NP_251585	A0A8G3QAA9	Q9HZV2	Q9HZV2_PSEAE	N/A	N/A	N/A	hypothetical protein PA2895	254	sbrR	26.9	Transcriptional regulators	sigma factor antagonist activity,negative regulation of DNA-templated transcription, initiation,negative regulation of DNA-templated transcription initiation	1	0	0	0	0.06	0	0	0
974	PA2896	NP_251586	A0A8G2R3D6	Q9HZV1	Q9HZV1_PSEAE	N/A	K03088	N/A	RNA polymerase sigma factor	194	sbrI	22.3	Transcriptional regulators	DNA binding,DNA-binding transcription factor activity,DNA-templated transcription, initiation,DNA-templated transcription initiation,regulation of transcription, DNA-templated,regulation of DNA-templated transcription,sigma factor activity	0	0	3	1	0	0	0.32	0.07
975	PA2897	NP_251587	A0A069QBG4	Q9HZV0	Q9HZV0_PSEAE	N/A	N/A	N/A	transcriptional regulator	479		53.5	Transcriptional regulators	catalytic activity,DNA-binding transcription factor activity,regulation of transcription, DNA-templated,regulation of DNA-templated transcription,biosynthetic process,pyridoxal phosphate binding	0	0	1	2	0	0	0.02	0.06
976	PA2899	NP_251589	A0A073A539	Q9HZU8	Q9HZU8_PSEAE	N/A	K07687	Two-component system	transcriptional regulator	212	atvR	23.2	Transcriptional regulators	DNA binding,regulation of transcription, DNA-templated,regulation of DNA-templated transcription,phosphorelay signal transduction system	0	0	0	1	0	0	0	0.09
977	PA2900	NP_251590	A0A8G2RV27	Q9HZU7	Q9HZU7_PSEAE	N/A	N/A	N/A	hypothetical protein PA2900	269		29.9	Membrane proteins,Transport of small molecules	integral component of membrane	10	6	6	9	0.58	0.35	0.32	0.56
978	PA2901	NP_251591	A0A8G7FZU5	Q9HZU6	Q9HZU6_PSEAE	N/A	N/A	N/A	hypothetical protein PA2901	119		12.9	Hypothetical unclassified unknown	#N/A	2	2	2	3	0.19	0.18	0.21	0.28
979	PA2908	NP_251598	A0A8G4BNN6	Q9HZT9	CBID_PSEAE	N/A	K02188	Porphyrin metabolism;Metabolic pathways;Biosynthesis of cofactors	cobalt-precorrin-5B C(1)-methyltransferase	366	cbiD	38.1	Biosynthesis of cofactors, prosthetic groups and carriers,Cobalamin biosynthesis	methyltransferase activity,obsolete cofactor biosynthetic process,cobalamin biosynthetic process	1	1	0	0	Could Not Be Accurately Determined	Could Not Be Accurately Determined	0	0
980	PA2911	NP_251601	A0A8B4ZZY6;A0A8G5QDC9;Q9HZT6	Q9HZT6	Q9HZT6_PSEAE	N/A	K02014	N/A	TonB-dependent receptor	718		80.3	Membrane proteins,Transport of small molecules	cell outer membrane,siderophore uptake transmembrane transporter activity,siderophore transport,signaling receptor activity	11	36	0	0	0.33	0.88	0	0
981	PA2912	NP_251602	A0A7M2ZTB6;A0A8G7S898	Q9HZT5	Q9HZT5_PSEAE	N/A	K02013	N/A	ABC transporter ATP-binding protein	257		28.4	Transport of small molecules	ATP binding	5	4	1	0	0.38	0.28	Could Not Be Accurately Determined	0
982	PA2913	NP_251603	A0A080VKD3	Q9HZT4	Q9HZT4_PSEAE	N/A	K02016	N/A	hypothetical protein PA2913	323		35.4	Transport of small molecules	#N/A	1	3	0	0	0.05	0.19	0	0
983	PA2914	NP_251604	A0A8G4GJZ5	Q9HZT3	Q9HZT3_PSEAE	N/A	K02015	N/A	ABC transporter permease	343		35.5	Membrane proteins,Transport of small molecules	membrane,transmembrane transporter activity	1	0	0	0	0.07	0	0	0
984	PA2920	NP_251610	A0A2R3IXR0;A0A8G6DRI3	Q9HZS7	Q9HZS7_PSEAE	N/A	K03406	Two-component system	chemotaxis transducer	545		58.3	Adaptation protection,Chemotactic transducer (MCP),Chemotaxis	signal transduction,membrane,integral component of membrane,transmembrane signaling receptor activity,chemotaxis	1	5	8	12	0.03	0.15	0.27	0.39
985	PA2925	NP_251615	A0A8A4EY05	Q9HZS2	Q9HZS2_PSEAE	N/A	K10015	N/A	histidine ABC transporter permease HisM	237	hisM	26.7	Amino acid biosynthesis and metabolism,Membrane proteins,Transport of small molecules	transmembrane transport,integral component of membrane,transmembrane transporter activity,ATP-binding cassette (ABC) transporter complex,nitrogen compound transport,cellular amino acid metabolic process,transport,membrane	0	1	1	0	0	0.03	0.03	0
986	PA2927	NP_251617	A0A8G1KA11	Q9HZS0	Q9HZS0_PSEAE	N/A	N/A	N/A	hypothetical protein PA2927	443	plaB	49.5	Hypothetical unclassified unknown	#N/A	0	0	0	4	0	0	0	0.12
987	PA2939	NP_251629	A0A3M5EDF2	Q9HZQ8	LAP_PSEAE	N/A	N/A	N/A	aminopeptidase	536		57.5	Secreted factors (toxins, enzymes, alginate),Xcp type II secretion system	aminopeptidase activity,metalloexopeptidase activity,protein secretion by the type II secretion system,protein transport by the Sec complex,proteolysis	0	0	0	2	0	0	0	0.13
988	PA2945	NP_251635	A0A659BJ24	Q9HZQ2	COBW_PSEAE	N/A	K02234	N/A	cobalamin biosynthesis protein CobW	375		41.2	Biosynthesis of cofactors, prosthetic groups and carriers,Cobalamin biosynthesis	cobalamin biosynthetic process	4	3	1	1	0.25	0.16	0.04	0.04
989	PA2946	NP_251636	A0A069QJN7	Q9HZQ1	Q9HZQ1_PSEAE	N/A	N/A	N/A	hypothetical protein PA2946	233		39.5	Membrane proteins	#N/A	1	0	0	0	0.14	0	0	0
990	PA2947	NP_251637	A0A231K8H4	Q9HZQ0	Q9HZQ0_PSEAE	N/A	K02189	Porphyrin metabolism;Metabolic pathways;Biosynthesis of cofactors	hypothetical protein PA2947	142	cobE	15.1	Biosynthesis of cofactors, prosthetic groups and carriers,Cobalamin biosynthesis	#N/A	0	1	0	0	0	0.15	0	0
991	PA2948	NP_251638	A0A3M5D2G1	Q9HZP9	COBM_PSEAE	N/A	K05936	Porphyrin metabolism;Metabolic pathways;Biosynthesis of cofactors	precorrin-4 C(11)-methyltransferase	250	cobM	27	Biosynthesis of cofactors, prosthetic groups and carriers,Cobalamin biosynthesis	methyltransferase activity,cobalamin biosynthetic process,precorrin-4 C11-methyltransferase activity,obsolete cofactor biosynthetic process	0	0	0	1	0	0	0	Could Not Be Accurately Determined
992	PA2949	NP_251639	A0A0F7QK28	G3XCU7	G3XCU7_PSEAE	N/A	N/A	N/A	lipase	315		34.8	Fatty acid and phospholipid metabolism,Putative enzymes	catalytic activity	2	3	4	3	0.13	0.16	0.21	0.21
993	PA2950	NP_251640	V6AD26	Q9HZP8	Y2950_PSEAE	1.3.1.9	K00209	Fatty acid biosynthesis;Butanoate metabolism;Metabolic pathways;Biosynthesis of secondary metabolites;Microbial metabolism in diverse environments;Carbon metabolism;Fatty acid metabolism	reductase	398	fabV	43.5	Motility,Protein secretion export apparatus	oxidoreductase activity,enoyl-[acyl-carrier-protein] reductase (NADH) activity,fatty acid biosynthetic process	0	0	1	3	0	0	0.04	0.09
994	PA2951	NP_251641	A0A069QJP2	Q9HZP7	ETFA_PSEAE	N/A	K03522	N/A	electron transfer flavoprotein subunit alpha	309	etfA	31.4	Energy metabolism	electron transfer activity,flavin adenine dinucleotide binding,generation of precursor metabolites and energy	0	1	3	4	0	0.06	0.18	0.29
995	PA2952	NP_251642	A0A8G4DT59	Q9HZP6	ETFB_PSEAE	N/A	K03521	N/A	electron transfer flavoprotein subunit beta	249	etfB	26.4	Energy metabolism	electron transfer activity,generation of precursor metabolites and energy	5	6	3	8	0.33	0.41	0.2	0.57
996	PA2953	NP_251643	A0A0C7D060;A0A0H2ZCU5	Q9HZP5	ETFD_PSEAE	1.5.5.1	K00311	N/A	electron transfer flavoprotein-ubiquinone oxidoreductase	551		59.9	Energy metabolism	electron-transferring-flavoprotein dehydrogenase activity,electron transport chain,generation of precursor metabolites and energy	47	42	45	49	1.52	1.32	1.21	1.61
997	PA2955	NP_251645	A0A8G5TBU5	Q9HZP3	Q9HZP3_PSEAE	N/A	N/A	N/A	hypothetical protein PA2955	210		23.7	Hypothetical unclassified unknown	#N/A	0	0	0	2	0	0	0	0.14
998	PA2957	NP_251647	A0A072ZS40	Q9HZP1	Q9HZP1_PSEAE	N/A	N/A	N/A	transcriptional regulator	212		25	Transcriptional regulators	DNA binding	1	0	0	0	0.09	0	0	0
999	PA2963	NP_251653	A0A0A8RGW1	Q9HZN7	Q9HZN7_PSEAE	4.2.2.-	K07082	N/A	hypothetical protein PA2963	349		39.6	Hypothetical unclassified unknown	#N/A	2	2	5	2	0.08	0.08	0.2	0.06
1000	PA2965	NP_251655	A0A4V8DLJ2	G3XDA2	G3XDA2_PSEAE	N/A	K09458	Fatty acid biosynthesis;Biotin metabolism;Metabolic pathways;Fatty acid metabolism;Biosynthesis of cofactors	3-oxoacyl-ACP synthase	414	fabF1	43.5	Fatty acid and phospholipid metabolism	transferase activity, transferring acyl groups,acyltransferase activity,transferase activity, transferring acyl groups other than amino-acyl groups,acyltransferase activity, transferring groups other than amino-acyl groups,cellular lipid metabolic process,fatty acid biosynthetic process	1	0	0	0	Could Not Be Accurately Determined	0	0	0
1001	PA2966	NP_251656	A0A8G7AKD3	O54439	ACP1_PSEAE	N/A	K02078	Biosynthesis of various antibiotics;Metabolic pathways;Biosynthesis of secondary metabolites	acyl carrier protein	78	acpP	8.7	Fatty acid and phospholipid metabolism	phosphopantetheine binding,cellular lipid metabolic process,fatty acid biosynthetic process	1	1	2	1	0.21	0.21	0.32	0.21
1002	PA2967	NP_251657	A0A072ZS38;A0A8G6VJ09	O54438	FABG_PSEAE	1.1.1.100	K00059	Fatty acid biosynthesis;Prodigiosin biosynthesis;Biotin metabolism;Metabolic pathways;Biosynthesis of secondary metabolites;Fatty acid metabolism;Biosynthesis of cofactors	3-oxoacyl-[acyl-carrier-protein] reductase FabG	247	fabG	25.6	Fatty acid and phospholipid metabolism	fatty acid biosynthetic process,NAD binding,cellular lipid metabolic process,3-oxoacyl-[acyl-carrier-protein] reductase (NADPH) activity	8	6	8	6	0.62	0.47	0.57	0.49
1003	PA2968	NP_251658	A0A8D9JH56	G3XCZ6	G3XCZ6_PSEAE	N/A	K00645	Fatty acid biosynthesis;Prodigiosin biosynthesis;Metabolic pathways;Biosynthesis of secondary metabolites;Fatty acid metabolism	malonyl CoA-ACP transacylase	312	fabD	32.4	Fatty acid and phospholipid metabolism	transferase activity,[acyl-carrier-protein] S-malonyltransferase activity,cellular lipid metabolic process,fatty acid biosynthetic process	0	0	0	1	0	0	0	0.06
1004	PA2969	NP_251659	A0A549ZG15	Q9HZN5	PLSX_PSEAE	N/A	K03621	Glycerolipid metabolism;Metabolic pathways;Biosynthesis of secondary metabolites	phosphate acyltransferase	326	plsX	34.6	Fatty acid and phospholipid metabolism	catalytic activity,transferase activity, transferring acyl groups other than amino-acyl groups,acyltransferase activity, transferring groups other than amino-acyl groups,cellular lipid metabolic process,fatty acid biosynthetic process	1	1	1	0	0.03	0.03	0.03	0
1005	PA2970	NP_251660	A0A069QB25;A0A8G7BCC5	Q9HZN4	RL32_PSEAE	N/A	K02911	N/A	50S ribosomal protein L32	60	rpmF	6.8	Translation post translation modification degradation	structural constituent of ribosome,large ribosomal subunit,cellular protein metabolic process,translation	4	5	7	4	1.02	1.4	1.67	1.15
1006	PA2973	NP_251663	A0A073A4X2	Q9HZN1	Q9HZN1_PSEAE	N/A	K04773	N/A	peptidase	326		36.1	Translation post translation modification degradation	proteolysis,peptidase activity,serine-type peptidase activity,signal peptide processing,plasma membrane	8	11	8	5	0.43	0.66	0.4	0.27
1007	PA2974	NP_251664	A0A072ZRM7	Q9HZN0	Q9HZN0_PSEAE	N/A	K01091	Glyoxylate and dicarboxylate metabolism;Metabolic pathways;Biosynthesis of secondary metabolites	hydrolase	230		25.3	Putative enzymes	#N/A	0	0	2	1	0	0	0.13	0.04
1008	PA2975	NP_251665	A0A0C7D0B6	Q9HZM9	RLUC_PSEAE	5.4.99.-	K06179	N/A	ribosomal large subunit pseudouridine synthase C	318	rluC	35.6	Transcription RNA processing and degradation	RNA binding,pseudouridine synthesis,RNA modification,pseudouridine synthase activity,RNA metabolic process	2	3	1	0	0.15	0.21	0.07	0
1009	PA2976	NP_251666	A0A2R3IMA6;A0A6B1Y7V9;A0A8F9JBU6;A0A8G3MDQ5;A0A8G6H527;A0A8G6XXP8	Q9HZM8	Q9HZM8_PSEAE	3.1.26.12	K08300	N/A	ribonuclease E	1057	rne	117.5	Transcription RNA processing and degradation	RNA binding,ribonuclease activity,RNA processing,nucleic acid binding,ribonuclease E activity,RNA metabolic process	224	136	83	66	3.87	2.18	1.26	1.12
1010	PA2980	NP_251670	A0A8G2YVP9	Q9HZM4	Y2980_PSEAE	N/A	K09791	N/A	hypothetical protein PA2980	61		6.7	Hypothetical unclassified unknown	#N/A	0	0	3	0	0	0	0.62	0
1011	PA2981	NP_251671	A0A8D9N7F8	Q9HZM3	LPXK_PSEAE	N/A	K00912	Lipopolysaccharide biosynthesis;Metabolic pathways	tetraacyldisaccharide 4'-kinase	332	lpxK	36.7	Cell wall LPS capsule,Lipopolysaccharide biosynthesis	ATP binding,tetraacyldisaccharide 4'-kinase activity,lipid A biosynthetic process,lipopolysaccharide biosynthetic process,Gram-negative-bacterium-type cell wall	3	2	1	3	0.08	0.03	Could Not Be Accurately Determined	0.08
1012	PA2982	NP_251672	A0A7M3B5J2	Q9HZM2	Q9HZM2_PSEAE	N/A	K03559	N/A	hypothetical protein PA2982	146		15.7	Hypothetical unclassified unknown	transmembrane transporter activity,transmembrane transport	0	0	2	0	0	0	0.19	0
1013	PA2983	NP_251673	A0A0H2ZBU7	Q9HZM1	Q9HZM1_PSEAE	N/A	K03561	N/A	translocation protein TolQ	211		22.9	Transport of small molecules	#N/A	4	3	6	5	0.32	0.22	0.42	0.35
1014	PA2986	NP_251676	A0A069QJS9;A0A8G2T822	Q9HZL8	Q9HZL8_PSEAE	N/A	K09808	N/A	hypothetical protein PA2986	433	lolC	47.4	Hypothetical unclassified unknown	lipoprotein localization to outer membrane	4	10	13	2	0.11	0.4	0.47	0.12
1015	PA2987	NP_251677	A0A069QBG7;A0A8G2Y501;A0A8G4I7Z5	Q9HZL7	LOLD_PSEAE	7.6.2.-	K09810	N/A	lipoprotein-releasing system ABC transporter ATP-binding protein	227	lolD	24.6	Transport of small molecules	ATP binding,membrane,lipoprotein localization to membrane,lipoprotein transport,lipoprotein localization to outer membrane	12	9	3	3	1.49	1.05	0.35	0.35
1016	PA2988	NP_251678	A0A4P0UFF3;A0A8G2RUG5	Q9HZL6	Q9HZL6_PSEAE	N/A	K09808	N/A	hypothetical protein PA2988	416	lolE	45.4	Membrane proteins	membrane,integral component of membrane,lipoprotein transport,lipoprotein localization to outer membrane	8	17	15	11	0.27	0.56	0.49	0.34
1017	PA2989	NP_251679	A0A0A8RGT1	Q9HZL5	Q9HZL5_PSEAE	N/A	N/A	N/A	hypothetical protein PA2989	199		28.4	Hypothetical unclassified unknown	#N/A	0	2	1	0	0	0.13	0.13	0
1018	PA2990	NP_251680	A0A544RU96	Q9HZL4	Q9HZL4_PSEAE	N/A	K01126	Glycerophospholipid metabolism	phosphodiesterase	240		26.9	Central intermediary metabolism	lipid metabolic process,phosphoric diester hydrolase activity	7	8	6	3	0.45	0.58	0.32	0.27
1019	PA2991	NP_251681	A0A072ZS33;A0A8G2VLB9	P57112	STHA_PSEAE	1.6.1.1	K00322	Nicotinate and nicotinamide metabolism;Metabolic pathways	soluble pyridine nucleotide transhydrogenase	464	sth	51.2	Nucleotide biosynthesis and metabolism	oxidoreductase activity,flavin adenine dinucleotide binding,NAD(P)+ transhydrogenase (B-specific) activity,cell redox homeostasis,nucleotide metabolic process	17	37	18	9	0.64	1.47	0.59	0.36
1020	PA2993	NP_251683	A0A2U2Y1W9	Q9HZL2	Q9HZL2_PSEAE	2.7.1.180	K03734	N/A	hypothetical protein PA2993	342		37.4	Hypothetical unclassified unknown	protein flavinylation	1	4	5	1	0.06	0.18	0.21	0.04
1021	PA2994	NP_251684	A0A0D6H5W5;A0A8I1D482	Q9HZL1	NQRF_PSEAE	7.2.1.1	K00351	N/A	Na(+)-translocating NADH-quinone reductase subunit F	407	nqrF	45.4	Energy metabolism	generation of precursor metabolites and energy	11	14	19	9	0.44	0.51	0.71	0.33
1022	PA2996	NP_251686	A0A8G6I3U7	Q9HZK9	NQRD_PSEAE	N/A	K00349	N/A	Na(+)-translocating NADH-quinone reductase subunit D	224	nqrD	24.3	Energy metabolism	generation of precursor metabolites and energy	0	0	2	0	0	0	0.07	0
1023	PA2997	NP_251687	A0A0C7CZW1;A0A2R3J431	Q9HZK8	NQRC_PSEAE	7.2.1.1	K00348	N/A	Na(+)-translocating NADH-quinone reductase subunit C	261	nqrC	27.8	Energy metabolism	sodium ion transport,FMN binding,integral component of membrane,oxidoreductase activity, acting on NAD(P)H, quinone or similar compound as acceptor,membrane,generation of precursor metabolites and energy	5	11	17	11	0.36	0.79	1.09	0.66
1024	PA2998	NP_251688	A0A069QDF8	Q9HZK7	NQRB_PSEAE	7.2.1.1	K00347	N/A	Na(+)-translocating NADH-quinone reductase subunit B	403	nqrB	44.1	Energy metabolism	membrane,transmembrane transport,FMN binding,integral component of membrane,oxidoreductase activity, acting on NAD(P)H, quinone or similar compound as acceptor,respiratory electron transport chain,generation of precursor metabolites and energy	0	2	2	0	0	0.05	0.05	0
1025	PA2999	NP_251689	A0A8G5JKL1	Q9HZK6	NQRA_PSEAE	N/A	K00346	N/A	Na(+)-translocating NADH-quinone reductase subunit A	445	nqrA	48.1	Energy metabolism	generation of precursor metabolites and energy	15	21	16	11	0.56	0.8	0.56	0.49
1026	PA3000	NP_251690	A0A077JYF5	Q9HZK5	Q9HZK5_PSEAE	N/A	K11734	N/A	aromatic amino acid transporter AroP	469	aroP1	51	Transport of small molecules	membrane,transmembrane transport	0	0	1	0	0	0	0.03	0
1027	PA3001	NP_251691	A0A0D6H5J6;A0A2R3ITD2	Q9HZK4	Q9HZK4_PSEAE	1.2.1.-	K00134	Glycolysis / Gluconeogenesis;Carbon fixation in photosynthetic organisms;Metabolic pathways;Biosynthesis of secondary metabolites;Microbial metabolism in diverse environments;Carbon metabolism;Biosynthesis of amino acids;Pathogenic Escherichia coli infection	glyceraldehyde-3-phosphate dehydrogenase	461		50.1	Glycolysis / Gluconeogenesis,Putative enzymes	#N/A	25	29	12	19	0.91	1.02	0.37	0.6
1028	PA3002	NP_251692	A0A8G8GPH0	Q9HZK3	Q9HZK3_PSEAE	N/A	K03723	N/A	transcription-repair coupling factor	1148	mfd	128.8	DNA replication recombination modification and repair	DNA repair,damaged DNA binding,ATP binding,nucleic acid binding,DNA metabolic process	0	0	1	2	0	0	0.01	0.03
1029	PA3005	NP_251695	A0A8G3XX37	Q9HZK0	NAGZ_PSEAE	N/A	K01207	Amino sugar and nucleotide sugar metabolism;Glycosaminoglycan degradation;Metabolic pathways;beta-Lactam resistance	beta-hexosaminidase	332	nagZ	36.1	Amino acid biosynthesis and metabolism,Antibiotic resistance and susceptibility,Putative enzymes	beta-N-acetylhexosaminidase activity,hydrolase activity, hydrolyzing O-glycosyl compounds,carbohydrate metabolic process,catalytic activity,cell wall macromolecule catabolic process	0	0	0	1	0	0	0	0.03
1030	PA3006	NP_251696	A0A071LFB2	Q9HZJ9	Q9HZJ9_PSEAE	N/A	N/A	N/A	transcriptional regulator PsrA	233	psrA	25.8	Transcriptional regulators	DNA binding,positive regulation of transcription, DNA-templated,positive regulation of DNA-templated transcription,transcription regulatory region sequence-specific DNA binding,transcription cis-regulatory region binding,positive regulation of protein secretion,regulation of transcription, DNA-templated,regulation of DNA-templated transcription	0	0	1	0	0	0	0.05	0
1031	PA3007	NP_251697	A0A073A4T8	P37452	LEXA_PSEAE	3.4.21.88	K01356	N/A	LexA repressor	204	lexA	22.5	Adaptation protection,Translation post translation modification degradation	serine-type endopeptidase activity,negative regulation of transcription, DNA-templated,negative regulation of DNA-templated transcription,DNA binding,proteolysis,cellular protein metabolic process,response to stimulus,regulation of transcription, DNA-templated,regulation of DNA-templated transcription,SOS response	0	0	1	2	0	0	0.09	0.17
1032	PA3011	NP_251701	A0A509J8E8;A0A8G4YJR2	Q9HZJ5	TOP1_PSEAE	5.6.2.1	K03168	N/A	DNA topoisomerase I	868	topA	97.3	DNA replication recombination modification and repair	DNA binding,DNA topoisomerase type I (single strand cut, ATP-independent) activity,DNA topological change,chromosome,DNA metabolic process,DNA topoisomerase activity	20	1	1	0	0.39	Could Not Be Accurately Determined	0.02	0
1033	PA3013	NP_251703	A0A8G2PWT1	Q9HZJ3	FADA_PSEAE	N/A	K00632	Fatty acid degradation;Valine, leucine and isoleucine degradation;Benzoate degradation;alpha-Linolenic acid metabolism;Metabolic pathways;Biosynthesis of secondary metabolites;Microbial metabolism in diverse environments;Fatty acid metabolism	3-ketoacyl-CoA thiolase	391	faoB	41.6	Amino acid biosynthesis and metabolism,Bile acid biosynthesis,Fatty acid and phospholipid metabolism,Fatty acid biosynthesis (path 2),Fatty acid metabolism,Phenylalanine metabolism,Valine, leucine and isoleucine degradation	transferase activity, transferring acyl groups,acyltransferase activity,transferase activity, transferring acyl groups other than amino-acyl groups,acyltransferase activity, transferring groups other than amino-acyl groups,acetyl-CoA C-acyltransferase activity,cytoplasm,fatty acid metabolic process,lipid catabolic process,thioredoxin-disulfide reductase activity,cellular amino acid metabolic proc…	0	1	0	0	0	0.06	0	0
1034	PA3014	NP_251704	A0A8G2Y7S6	Q9HZJ2	FADB_PSEAE	N/A	K01825	Fatty acid degradation;Valine, leucine and isoleucine degradation;Lysine degradation;Benzoate degradation;Tryptophan metabolism;beta-Alanine metabolism;Propanoate metabolism;Butanoate metabolism;Metabolic pathways;Biosynthesis of secondary metabolites;Microbial metabolism in diverse environments;Carbon metabolism;Fatty acid metabolism	fatty acid oxidation complex subunit alpha	715	faoA	77	Amino acid biosynthesis and metabolism,Beta-Alanine metabolism,Butanoate metabolism,Fatty acid and phospholipid metabolism,Fatty acid biosynthesis (path 2),Fatty acid metabolism,Lysine degradation,Propanoate metabolism,Tryptophan metabolism,Valine, leucine and isoleucine degradation	3-hydroxyacyl-CoA dehydrogenase activity,dodecenoyl-CoA delta-isomerase activity,delta(3)-delta(2)-enoyl-CoA isomerase activity,enoyl-CoA hydratase activity,3-hydroxybutyryl-CoA epimerase activity,fatty acid catabolic process,fatty acid beta-oxidation multienzyme complex,NAD+ binding,catalytic activity,oxidoreductase activity,oxidoreductase activity, acting on the CH-OH group of donors, NAD or NA…	2	4	3	2	0.05	0.08	0.07	0.05
1035	PA3017	NP_251707	V6ACU6	Q9HZI9	Q9HZI9_PSEAE	N/A	K06149	N/A	hypothetical protein PA3017	145		15.8	Hypothetical unclassified unknown	#N/A	1	4	0	1	0.19	0.66	0	0.19
1036	PA3019	NP_251709	A0A8G7TJ78	Q9HZI7	Q9HZI7_PSEAE	N/A	K15738	N/A	ABC transporter ATP-binding protein	640		71.2	Transport of small molecules	DNA binding,DNA repair,ATPase activity,ATP hydrolysis activity,ATP binding	1	0	3	7	0.02	0	0.08	0.15
1037	PA3020	NP_251710	A0A8D9N620;A0A8G2Z5Q9	Q9HZI6	Q9HZI6_PSEAE	N/A	K08309	N/A	lytic transglycosylase	642		73.4	Cell wall LPS capsule	hydrolase activity, hydrolyzing O-glycosyl compounds,periplasmic space	2	2	3	4	0.02	Could Not Be Accurately Determined	Could Not Be Accurately Determined	0.1
1038	PA3022	NP_251712	A0A8G2WE76	Q9HZI4	Q9HZI4_PSEAE	N/A	K07140	N/A	hypothetical protein PA3022	268		29.6	Hypothetical unclassified unknown	catalytic activity,molybdenum ion binding,pyridoxal phosphate binding	0	0	0	3	0	0	0	0.19
1039	PA3024	NP_251714	A0A485FDA5	Q9HZI2	Q9HZI2_PSEAE	2.7.1.-	N/A	N/A	carbohydrate kinase	519		58	Energy metabolism,Putative enzymes	#N/A	0	2	0	0	0	Could Not Be Accurately Determined	0	0
1040	PA3026	NP_251716	A0A8A9AD46	Q9HZI0	Q9HZI0_PSEAE	N/A	K00803	Ether lipid metabolism;Metabolic pathways	hypothetical protein PA3026	531		58	Hypothetical unclassified unknown	catalytic activity,flavin adenine dinucleotide binding	0	0	1	2	0	0	0.03	0.07
1041	PA3029	NP_251719	A0A8G2U660	Q9HZH7	Q9HZH7_PSEAE	N/A	K03638	Folate biosynthesis;Metabolic pathways;Biosynthesis of cofactors	molybdopterin biosynthesis protein B	179	moaB2	19.2	Biosynthesis of cofactors, prosthetic groups and carriers,Molybdopterin biosynthesis	Mo-molybdopterin cofactor biosynthetic process,pteridine-containing compound biosynthetic process,molybdopterin cofactor metabolic process,obsolete cofactor biosynthetic process	0	1	0	0	0	0.12	0	0
1042	PA3031	NP_251721	A0A0H2ZD09	G3XCW5	G3XCW5_PSEAE	N/A	K14232	N/A	hypothetical protein PA3031	73		8	Hypothetical unclassified unknown	#N/A	2	2	2	2	0.7	0.7	0.7	0.7
1043	PA3034	NP_251724	A0A1C7BYZ0	Q9HZH4	Q9HZH4_PSEAE	N/A	N/A	N/A	transcriptional regulator	185		21	Transcriptional regulators	DNA binding	1	0	0	1	0.07	0	0	0.07
1044	PA3038	NP_251728	A0A069QDK5	Q9HZH0	Q9HZH0_PSEAE	N/A	N/A	N/A	porin	421	opdQ	46.7	Transport of small molecules	integral component of membrane,response to nitrate,cellular response to oxygen levels	0	2	0	2	0	0.07	0	0.1
1045	PA3040	NP_251730	A0A071LFU6;A0A8F2ZZE2	Q9HZG8	Q9HZG8_PSEAE	N/A	N/A	N/A	hypothetical protein PA3040	109		11.9	Hypothetical unclassified unknown	ribosome binding	4	4	5	8	0.76	0.76	0.91	1.51
1046	PA3042	NP_251732	A0A069QB17	Q9HZG6	Q9HZG6_PSEAE	N/A	N/A	N/A	hypothetical protein PA3042	107		11.7	Hypothetical unclassified unknown	#N/A	1	3	0	4	0.11	0.36	0	0.46
1047	PA3046	NP_251736	A0A069QBN7	Q9HZG2	Q9HZG2_PSEAE	N/A	K09923	N/A	hypothetical protein PA3046	114		13	Hypothetical unclassified unknown	#N/A	5	3	4	4	0.89	0.42	0.65	0.66
1048	PA3047	NP_251737	A0A8G3PZ29	Q9HZG1	Q9HZG1_PSEAE	N/A	K07259	Metabolic pathways	D-alanyl-D-alanine carboxypeptidase	476		51.9	Cell wall LPS capsule,Peptideglycan biosynthesis	proteolysis,periplasmic space,serine-type carboxypeptidase activity,endopeptidase activity,peptidoglycan biosynthetic process	1	0	2	3	0.03	0	0.05	0.12
1049	PA3048	NP_251738	A0A8G2KCS8	Q9HZG0	RLMKL_PSEAE	N/A	K12297	N/A	ribosomal RNA large subunit methyltransferase K/L	725		81.2	Hypothetical unclassified unknown	cytoplasm,rRNA (guanine-N2-)-methyltransferase activity,rRNA methylation,methyltransferase activity,RNA binding	3	2	2	2	0.06	0.05	0.04	0.05
1050	PA3050	NP_251740	A0A0A8RCN8	Q9HZF8	PYRD_PSEAE	1.3.5.2	K00254	Pyrimidine metabolism;Metabolic pathways;Biosynthesis of cofactors	dihydroorotate dehydrogenase	342	pyrD	36.1	Nucleotide biosynthesis and metabolism,Pyrimidine metabolism	anthranilate synthase activity,pyrimidine nucleotide metabolic process,nucleotide metabolic process	10	12	7	13	0.53	0.72	0.31	0.77
1051	PA3052	NP_251742	A0A8G6VL47	Q9HZF6	Q9HZF6_PSEAE	N/A	N/A	N/A	hypothetical protein PA3052	326		36.4	Hypothetical unclassified unknown	#N/A	1	0	0	0	0.07	0	0	0
1052	PA3067	NP_251757	A0A367MG29	Q9HZE1	Q9HZE1_PSEAE	N/A	N/A	N/A	transcriptional regulator	147		16.4	Transcriptional regulators	DNA-binding transcription factor activity,regulation of transcription, DNA-templated,regulation of DNA-templated transcription	0	0	1	0	0	0	0.1	0
1053	PA3068	NP_251758	A0A241XU63;A0A8G3A6P4;A0A8G6DRI2;A0A8G6WWB7	Q9HZE0	DHE2_PSEAE	1.4.1.2	K15371	Arginine biosynthesis;Alanine, aspartate and glutamate metabolism;Taurine and hypotaurine metabolism;Nitrogen metabolism;Metabolic pathways;Microbial metabolism in diverse environments	NAD-specific glutamate dehydrogenase	1620	gdhB	182.6	Amino acid biosynthesis and metabolism	glutamate dehydrogenase (NAD+) activity,glutamate catabolic process to 2-oxoglutarate,cellular amino acid metabolic process	137	175	171	167	1.36	1.74	1.45	1.67
1054	PA3069	NP_251759	A0A367MC79	Q9HZD9	Q9HZD9_PSEAE	N/A	N/A	N/A	hypothetical protein PA3069	256		23.2	Hypothetical unclassified unknown	#N/A	0	0	1	0	0	0	0.08	0
1055	PA3070	NP_251760	A0A8G6QDG7	Q9HZD8	Q9HZD8_PSEAE	N/A	K03924	N/A	hypothetical protein PA3070	326		36.1	Hypothetical unclassified unknown	ATP binding,ATPase activity,ATP hydrolysis activity	1	0	0	1	0.05	0	0	0.05
1056	PA3071	NP_251761	A0A072ZRH0	Q9HZD7	Q9HZD7_PSEAE	N/A	N/A	N/A	hypothetical protein PA3071	312		35.7	Hypothetical unclassified unknown	#N/A	1	0	2	2	0.08	0	0.11	0.11
1057	PA3072	NP_251762	A0A5F1BQN4	Q9HZD6	Q9HZD6_PSEAE	N/A	N/A	N/A	hypothetical protein PA3072	164		18.1	Hypothetical unclassified unknown	#N/A	0	0	1	0	0	0	0.05	0
1058	PA3073	NP_251763	A0A3M5D592	Q9HZD5	Q9HZD5_PSEAE	N/A	K07114	N/A	hypothetical protein PA3073	340		37.6	Hypothetical unclassified unknown	#N/A	1	3	0	2	0.04	0.18	0	0.08
1059	PA3074	NP_251764	A0A2R3IQ64	Q9HZD4	Q9HZD4_PSEAE	N/A	K07114	N/A	hypothetical protein PA3074	586		65.6	Hypothetical unclassified unknown	protein binding	0	0	1	2	0	0	0.04	0.06
1060	PA3075	NP_251765	A0A8F9KA72	Q9HZD3	Q9HZD3_PSEAE	N/A	N/A	N/A	hypothetical protein PA3075	543		59.3	Hypothetical unclassified unknown	#N/A	4	5	4	5	0.19	0.21	0.15	0.2
1061	PA3078	NP_251768	A0A8G4LKC7	Q9HZD0	Q9HZD0_PSEAE	N/A	N/A	N/A	two-component sensor	431	cprS	48.4	Two component regulatory systems,Two-component System	signal transduction,phosphorelay sensor kinase activity	0	0	2	0	0	0	0.06	0
1062	PA3079	NP_251769	A0A8G4J969	Q9HZC9	Q9HZC9_PSEAE	N/A	K07003	N/A	hypothetical protein PA3079	793		87.4	Membrane proteins	membrane	0	4	1	1	0	0.07	0.01	0.01
1063	PA3080	NP_251770	A0A509JNU7;A0A8G3B6N1	Q9HZC8	Q9HZC8_PSEAE	N/A	N/A	N/A	hypothetical protein PA3080	365		38.5	Hypothetical unclassified unknown	#N/A	0	1	0	1	0	0.03	0	Could Not Be Accurately Determined
1064	PA3081	NP_251771	A0A8G6Y6V3	Q9HZC7	Q9HZC7_PSEAE	N/A	N/A	N/A	hypothetical protein PA3081	455		50.7	Hypothetical unclassified unknown	#N/A	0	0	2	1	0	0	0.09	0.04
1065	PA3082	NP_251772	A0A2R3IPI2	Q9HZC6	Q9HZC6_PSEAE	N/A	N/A	N/A	glycine betaine transmethylase	654	gbt	71.4	Amino acid biosynthesis and metabolism,Choline, betaine and methionine metabolism	molecular_function,cellular_component,cellular amino acid metabolic process,methionine metabolic process,amino-acid betaine metabolic process,biological_process,formate dehydrogenase (NAD+) activity,choline metabolic process	0	0	4	0	0	0	0.09	0
1066	PA3083	NP_251773	A0A8G4RA60	Q9HZC5	Q9HZC5_PSEAE	N/A	K01256	Glutathione metabolism;Metabolic pathways	aminopeptidase	885	pepN	100	Translation post translation modification degradation	proteolysis,zinc ion binding,metallopeptidase activity,cellular protein metabolic process,peptidase activity	0	0	0	1	0	0	0	0.01
1067	PA3084	NP_251774	A0A5E5R930	Q9HZC4	Q9HZC4_PSEAE	N/A	N/A	N/A	hypothetical protein PA3084	266		30	Hypothetical unclassified unknown	#N/A	0	0	0	2	0	0	0	0.15
1068	PA3086	NP_251776	A0A077JSL7	Q9HZC2	Q9HZC2_PSEAE	N/A	K02441	N/A	hypothetical protein PA3086	286	glpG	31.8	Membrane proteins	serine-type endopeptidase activity,integral component of membrane,peptidase activity	2	1	2	1	0.11	0.06	0.11	0.06
1069	PA3093	NP_251783	A0A0H2ZC19;A0A8G7CEB3	Q9HZB5	Q9HZB5_PSEAE	N/A	N/A	N/A	hypothetical protein PA3093	372		40.9	Hypothetical unclassified unknown	nitrogen compound metabolic process	11	20	15	12	0.43	0.7	0.6	0.44
1070	PA3096	NP_251786	A0A0F6RR90;A0A8B4ZTD8	P25060	GSPL_PSEAE	N/A	K02461	Biofilm formation - Vibrio cholerae	type II secretion system protein L	382	xcpY	41.3	Protein secretion export apparatus	Gram-negative-bacterium-type cell wall,protein secretion by the type II secretion system,type II protein secretion system complex	2	1	1	0	0.15	0.11	0.05	0
1071	PA3097	NP_251787	A0A3S0LC37	Q00518	GSPK_PSEAE	N/A	K02460	Biofilm formation - Vibrio cholerae	type II secretion system protein K	333	xcpX	37	Protein secretion export apparatus	protein secretion,integral component of membrane,protein secretion by the type II secretion system,type II protein secretion system complex	0	0	1	0	0	0	Could Not Be Accurately Determined	0
1072	PA3098	NP_251788	A0A3M5DX18	Q00517	GSPJ_PSEAE	N/A	K02459	Biofilm formation - Vibrio cholerae	type II secretion system protein J	237	xcpW	27.1	Protein secretion export apparatus	protein secretion by the type II secretion system,type II protein secretion system complex	0	1	1	0	0	0.06	0.07	0
1073	PA3101	NP_251791	A0A8G5RCF8	Q00514	GSPG_PSEAE	N/A	K02456	Biofilm formation - Vibrio cholerae	type II secretion system protein G	148	xcpT	16.1	Protein secretion export apparatus	protein secretion by the type II secretion system,type II protein secretion system complex	5	3	5	3	0.66	0.44	0.53	0.44
1074	PA3102	NP_251792	A0A8G4MMN0;A0A8G6VK94	Q00513	GSPF_PSEAE	N/A	K02455	Biofilm formation - Vibrio cholerae	type II secretion system protein F	405	xcpS	44.1	Protein secretion export apparatus	protein secretion by the type II secretion system,type II protein secretion system complex	3	3	9	7	0.14	0.07	0.18	0.14
1075	PA3103	NP_251793	A0A8G3PDK8	Q00512	GSPE_PSEAE	N/A	K02454	Biofilm formation - Vibrio cholerae	type II secretion system protein E	502	xcpR	55.5	Protein secretion export apparatus	protein secretion by the type II secretion system,type II protein secretion system complex	0	0	2	0	0	0	0.05	0
1076	PA3104	NP_251794	A0A069QBJ8	Q51575	GSPN_PSEAE	N/A	K02452	Biofilm formation - Vibrio cholerae	type II secretion system protein N	235	xcpP	25.5	Protein secretion export apparatus	protein secretion by the type II secretion system,type II protein secretion system complex	1	2	1	0	0.15	0.2	0.07	0
1077	PA3105	NP_251795	A0A1C7BL86	P35818	GSPD_PSEAE	N/A	K02453	Biofilm formation - Vibrio cholerae	type II secretion system protein D	658	xcpQ	70	Protein secretion export apparatus	outer membrane,protein secretion,protein secretion by the type II secretion system,type II protein secretion system complex	2	3	3	2	0.04	0.08	0.07	0.04
1078	PA3108	NP_251798	A0A071KUK9	Q51342	PUR1_PSEAE	2.4.2.14	K00764	Purine metabolism;Alanine, aspartate and glutamate metabolism;Metabolic pathways;Biosynthesis of secondary metabolites	amidophosphoribosyltransferase	501	purF	55.4	Amino acid biosynthesis and metabolism,Glutamate metabolism,Nucleotide biosynthesis and metabolism,Purine metabolism	amidophosphoribosyltransferase activity,purine nucleobase biosynthetic process,purine nucleotide metabolic process,cellular amino acid metabolic process,glutamate metabolic process,nucleotide metabolic process,nitrous-oxide reductase activity	2	1	2	5	0.08	0.03	0.07	0.15
1079	PA3110	NP_251800	A0A0H2ZDK5;A0A5E5R7E6	Q9HZA9	Q9HZA9_PSEAE	N/A	K03749	N/A	hypothetical protein PA3110	219		23.6	Hypothetical unclassified unknown	peptidoglycan binding	3	4	1	4	0.16	0.21	0.09	0.16
1080	PA3111	NP_251801	A0A1V0M5N4	Q9HZA8	Q9HZA8_PSEAE	N/A	K11754	Folate biosynthesis;Metabolic pathways;Biosynthesis of cofactors	folylpolyglutamate synthetase	429	folC	46.5	Biosynthesis of cofactors, prosthetic groups and carriers	pantoate-beta-alanine ligase activity,obsolete cofactor biosynthetic process	0	1	0	0	0	Could Not Be Accurately Determined	0	0
1081	PA3112	NP_251802	A0A072ZSK8	Q9HZA7	ACCD_PSEAE	2.1.3.15	K01963	Fatty acid biosynthesis;Pyruvate metabolism;Propanoate metabolism;Carbon fixation pathways in prokaryotes;Metabolic pathways;Biosynthesis of secondary metabolites;Microbial metabolism in diverse environments;Carbon metabolism;Fatty acid metabolism	acetyl-CoA carboxylase carboxyltransferase subunit beta	290	accD	31.8	Fatty acid and phospholipid metabolism,Fatty acid biosynthesis (path 1),Propanoate metabolism,Pyruvate metabolism	acetyl-CoA carboxylase activity,fatty acid biosynthetic process,acetyl-CoA carboxylase complex,pyruvate metabolic process,propionate metabolic process,cellular lipid metabolic process	3	5	1	0	0.16	0.24	0.04	0
1082	PA3115	NP_251805	A0A2R3J4F5;A0A643ELK0;A0A8G2T885;A0A8G2TZL9;A0A8G8F6H3;V6ACP2	Q9HZA6	Q9HZA6_PSEAE	N/A	K08086	N/A	motility protein FimV	919	fimV	96.9	Membrane proteins,Motility	movement of cell or subcellular component,obsolete movement of cell or subcellular component,membrane,type II protein secretion system complex,type IV pilus,peptidoglycan binding	24	43	66	106	0.71	1.08	1.19	2.37
1083	PA3120	NP_251810	A0A073A4J2;A0A8I0ZS39	Q9HZA4	LEUD_PSEAE	4.2.1.33	K01704	Valine, leucine and isoleucine biosynthesis;C5-Branched dibasic acid metabolism;Metabolic pathways;Biosynthesis of secondary metabolites;2-Oxocarboxylic acid metabolism;Biosynthesis of amino acids	isopropylmalate isomerase small subunit	212	leuD	24	Amino acid biosynthesis and metabolism,Valine, leucine and isoleucine biosynthesis	3-isopropylmalate dehydratase activity,leucine biosynthetic process,3-isopropylmalate dehydratase complex,deoxyribodipyrimidine photo-lyase activity,cellular amino acid metabolic process,isoleucine biosynthetic process,regulation of flower development	1	0	0	1	Could Not Be Accurately Determined	0	0	0.08
1084	PA3126	NP_251816	A0A072ZRD8	Q9HZ98	Q9HZ98_PSEAE	N/A	K04080	N/A	heat-shock protein IbpA	149	ibpA	16.6	Chaperones heatshock protein	protein folding	12	9	8	5	1.39	0.97	0.7	0.48
1085	PA3134	NP_251824	A0A0A8RGV1	Q9XCL6	SYE_PSEAE	6.1.1.17	K01885	Porphyrin metabolism;Metabolic pathways;Biosynthesis of secondary metabolites;Microbial metabolism in diverse environments;Biosynthesis of cofactors	glutamate--tRNA ligase	494	gltX	56.7	Aminoacyl-tRNA biosynthesis,Glutamate metabolism,Porphyrin and chlorophyll metabolism,Translation post translation modification degradation	serine-tRNA ligase activity,glutamate metabolic process,cellular protein metabolic process	8	4	6	1	0.19	0.11	0.14	0.04
1086	PA3138	NP_251828	A0A509JNB3	P72174	UVRB_PSEAE	N/A	K03702	N/A	excinuclease ABC subunit B	670	uvrB	76.1	DNA replication recombination modification and repair	DNA binding,ATP binding,nucleotide-excision repair,excinuclease repair complex,ATPase activity,ATP hydrolysis activity,hydrolase activity,protein binding,DNA metabolic process	1	1	0	0	0.03	0.03	0	0
1087	PA3141	NP_251831	A0A072ZRC9;A0A8G3VRN8	Q9HZ86	Q9HZ86_PSEAE	N/A	K24300	O-Antigen nucleotide sugar biosynthesis;Metabolic pathways;Biosynthesis of nucleotide sugars	nucleotide sugar epimerase/dehydratase WbpM	665	wbpM	74.4	Cell wall LPS capsule,Lipopolysaccharide biosynthesis,Membrane proteins,Putative enzymes	catalytic activity,lipopolysaccharide biosynthetic process,Gram-negative-bacterium-type cell wall,membrane,O antigen biosynthetic process,N-acetylglucosamine biosynthetic process	17	17	38	13	0.44	0.45	0.91	0.34
1088	PA3146	NP_251836	A0A2V3FDK4	Q9HZ81	Q9HZ81_PSEAE	N/A	K24312	O-Antigen nucleotide sugar biosynthesis;Metabolic pathways;Biosynthesis of nucleotide sugars	NAD-dependent epimerase/dehydratase	316	wbpK	34	Cell wall LPS capsule,Lipopolysaccharide biosynthesis,Putative enzymes	O antigen biosynthetic process,NAD binding	3	0	5	0	0.16	0	0.27	0
1089	PA3147	NP_251837	A0A2V4FR12;A0A3S0S9N6	Q9HZ80	Q9HZ80_PSEAE	N/A	N/A	N/A	glycosyl transferase WbpJ	413	wbpJ	45.3	Cell wall LPS capsule,Lipopolysaccharide biosynthesis,Putative enzymes	transferase activity, transferring glycosyl groups,glycosyltransferase activity,membrane,transferase activity, transferring glycosyl groups,glycosyltransferase activity,single-species biofilm formation	9	11	12	3	0.38	0.48	0.51	0.15
1090	PA3148	NP_251838	A0A643EP72	G3XD61	WBPI_PSEAE	N/A	K13019	Amino sugar and nucleotide sugar metabolism;O-Antigen nucleotide sugar biosynthesis;Metabolic pathways;Biosynthesis of nucleotide sugars	UDP-2,3-diacetamido-2,3-dideoxy-D-glucuronate 2-epimeras	354	wbpI	38.9	Cell wall LPS capsule,Lipopolysaccharide biosynthesis,Putative enzymes,UDP-2,3-diacetamido-2,3-dideoxy-d-mannuronic acid biosynthesis pathway	polysaccharide biosynthetic process,UDP-N-acetylglucosamine 2-epimerase activity,UDP-glucuronate 4-epimerase activity,O antigen biosynthetic process	7	8	7	8	0.31	0.33	0.24	0.37
1091	PA3149	NP_251839	Q8KIC3	G3XD85	G3XD85_PSEAE	N/A	N/A	N/A	glycosyltransferase WbpH	373	wbpH	41.9	Cell wall LPS capsule,Lipopolysaccharide biosynthesis,Putative enzymes	transferase activity, transferring glycosyl groups,glycosyltransferase activity,O antigen biosynthetic process,Gram-negative-bacterium-type cell outer membrane assembly,transferase activity, transferring glycosyl groups,glycosyltransferase activity	5	1	9	2	0.18	0.02	0.42	0.1
1092	PA3150	NP_251840	A0A2V3FQX4;A0A3S0JGS6;A0A7M3B6Y1	Q9HZ78	Q9HZ78_PSEAE	N/A	K24326	O-Antigen nucleotide sugar biosynthesis;Metabolic pathways;Biosynthesis of nucleotide sugars	LPS biosynthesis protein WbpG	377	wbpG	43.5	Cell wall LPS capsule,Lipopolysaccharide biosynthesis	lipopolysaccharide biosynthetic process,Gram-negative-bacterium-type cell wall,hydrolase activity,lipopolysaccharide biosynthetic process,Gram-negative-bacterium-type cell wall	15	0	11	8	0.81	0	0.53	0.45
1093	PA3151	NP_251841	A0A2X1YNY6	P72139	HIS62_PSEAE	4.3.2.10	K02500	Histidine metabolism;Metabolic pathways;Biosynthesis of secondary metabolites;Biosynthesis of amino acids	imidazole glycerol phosphate synthase subunit HisF	251	hisF2	27.4	Amino acid biosynthesis and metabolism,Histidine metabolism	histidine biosynthetic process,imidazoleglycerol-phosphate synthase activity,oxo-acid-lyase activity,cellular amino acid metabolic process,histidine metabolic process,O antigen biosynthetic process	0	0	1	0	0	0	0.04	0
1094	PA3152	NP_251842	A0A2V3FYK8	P72138	HIS52_PSEAE	4.3.2.10	K02501	Histidine metabolism;Metabolic pathways;Biosynthesis of secondary metabolites;Biosynthesis of amino acids	imidazole glycerol phosphate synthase subunit HisH	202	hisH2	22.7	Amino acid biosynthesis and metabolism,Histidine metabolism	histidine biosynthetic process,transferase activity, transferring pentosyl groups,pentosyltransferase activity,cellular amino acid metabolic process,histidine metabolic process,O antigen biosynthetic process	0	0	1	0	0	0	0.09	0
1095	PA3153	NP_251843	A0A7M3B622	G3XD19	G3XD19_PSEAE	N/A	N/A	N/A	O-antigen translocase	411	wzx	45.3	Cell wall LPS capsule,Lipopolysaccharide biosynthesis,Membrane proteins,Transport of small molecules	transport,Gram-negative-bacterium-type cell wall,membrane,antiporter activity,glycolipid translocation,Gram-negative-bacterium-type cell outer membrane assembly,O antigen biosynthetic process,plasma membrane,periplasmic side of plasma membrane,solute:proton antiporter activity,proton transmembrane transport,polysaccharide transport	2	1	2	0	0.09	0.06	0.06	0
1096	PA3154	NP_251844	A0A1S6JV67	G3XCW3	G3XCW3_PSEAE	N/A	N/A	N/A	B-band O-antigen polymerase	438	wzy	48.9	Cell wall LPS capsule,Lipopolysaccharide biosynthesis,Membrane proteins	lipopolysaccharide biosynthetic process,Gram-negative-bacterium-type cell wall,membrane,O antigen polymerase activity,O antigen biosynthetic process,Gram-negative-bacterium-type cell outer membrane assembly,O antigen polymerase activity,Gram-negative-bacterium-type cell outer membrane assembly,plasma membrane,periplasmic side of plasma membrane,transferase activity, transferring glycosyl groups,g…	0	0	1	0	0	0	0.03	0
1097	PA3155	NP_251845	A0A367MH35	Q9HZ76	WBPE_PSEAE	N/A	K13017	Amino sugar and nucleotide sugar metabolism;O-Antigen nucleotide sugar biosynthesis;Metabolic pathways;Biosynthesis of nucleotide sugars	UDP-2-acetamido-2-deoxy-3-oxo-D-glucuronate aminotransferase	359	wbpE	38.9	Cell wall LPS capsule,Lipopolysaccharide biosynthesis,Putative enzymes,UDP-2,3-diacetamido-2,3-dideoxy-d-mannuronic acid biosynthesis pathway	catalytic activity,polysaccharide biosynthetic process,transaminase activity,UDP-glucuronate biosynthetic process,O antigen biosynthetic process	6	1	5	4	0.28	0.05	0.21	0.19
1098	PA3156	NP_251846	A0A8F9JLP0	G3XD01	WBPD_PSEAE	N/A	K13018	Amino sugar and nucleotide sugar metabolism;O-Antigen nucleotide sugar biosynthesis;Metabolic pathways;Biosynthesis of nucleotide sugars	UDP-2-acetamido-3-amino-2,3-dideoxy-D-glucuronate N-acetyltransferase	191	wbpD	20.6	Cell wall LPS capsule,Lipopolysaccharide biosynthesis,Putative enzymes,UDP-2,3-diacetamido-2,3-dideoxy-d-mannuronic acid biosynthesis pathway	polysaccharide biosynthetic process,acetyltransferase activity,O antigen biosynthetic process,UDP-glucuronate biosynthetic process	1	1	1	0	0.11	0.11	0.11	0
1099	PA3158	NP_251848	G3XD23	G3XD23	WBPB_PSEAE	1.1.1.335	K13016	Amino sugar and nucleotide sugar metabolism;O-Antigen nucleotide sugar biosynthesis;Metabolic pathways;Biosynthesis of nucleotide sugars	UDP-N-acetyl-2-amino-2-deoxy-D-glucuronate oxidase	316	wbpB	35.7	Cell wall LPS capsule,Lipopolysaccharide biosynthesis,Putative enzymes,UDP-2,3-diacetamido-2,3-dideoxy-d-mannuronic acid biosynthesis pathway	nucleotide binding,polysaccharide biosynthetic process,O antigen biosynthetic process,UDP-glucuronate biosynthetic process,NADH dehydrogenase activity	6	5	5	4	0.39	0.38	0.26	0.28
1100	PA3159	NP_251849	A0A5D4VUD5	G3XD94	UGND_PSEAE	N/A	K13015	Amino sugar and nucleotide sugar metabolism;O-Antigen nucleotide sugar biosynthesis;Metabolic pathways	UDP-N-acetyl-d-glucosamine 6-dehydrogenase	436	wbpA	48.2	Cell wall LPS capsule,Lipopolysaccharide biosynthesis,Putative enzymes,UDP-2,3-diacetamido-2,3-dideoxy-d-mannuronic acid biosynthesis pathway	oxidoreductase activity, acting on the CH-OH group of donors, NAD or NADP as acceptor,NAD binding,oxidoreductase activity, acting on the CH-CH group of donors, NAD or NADP as acceptor,polysaccharide biosynthetic process,UDP-N-acetylglucosamine 6-dehydrogenase activity,NADH dehydrogenase activity,O antigen biosynthetic process	7	5	2	8	0.31	0.22	0.1	0.38
1101	PA3160	NP_251850	A0A8H2ELC6	G3XCY2	G3XCY2_PSEAE	N/A	K05789	N/A	O-antigen chain length regulator	348	wzz	39.3	Cell wall LPS capsule,Lipopolysaccharide biosynthesis	membrane,lipopolysaccharide biosynthetic process,Gram-negative-bacterium-type cell wall,O antigen biosynthetic process,Gram-negative-bacterium-type cell outer membrane assembly,Gram-negative-bacterium-type cell outer membrane assembly,Gram-negative-bacterium-type cell outer membrane assembly,periplasmic side of plasma membrane	15	12	10	10	0.72	0.59	0.39	0.45
1102	PA3161	NP_251851	A0A1C7BUD9	Q51473	IHFB_PSEAE	N/A	K05788	N/A	integration host factor subunit beta	94	himD	10.6	DNA replication recombination modification and repair,Transcription RNA processing and degradation,Translation post translation modification degradation	DNA binding,chromosome,DNA recombination,regulation of transcription, DNA-templated,regulation of DNA-templated transcription,structural constituent of chromatin,DNA metabolic process,RNA metabolic process,cellular protein metabolic process	0	0	1	0	0	0	0.16	0
1103	PA3162	NP_251852	A0A0H2ZDD5	Q9HZ71	RS1_PSEAE	N/A	K02945	N/A	30S ribosomal protein S1	559	rpsA	61.9	Translation post translation modification degradation	nucleic acid binding,RNA binding,structural constituent of ribosome,ribosome,cellular protein metabolic process,translation	35	40	27	26	1.14	1.4	0.74	0.91
1104	PA3165	NP_251855	A0A8G3K7R5	Q9HZ68	HIS82_PSEAE	N/A	K00817	Histidine metabolism;Tyrosine metabolism;Phenylalanine metabolism;Phenylalanine, tyrosine and tryptophan biosynthesis;Metabolic pathways;Biosynthesis of secondary metabolites;Biosynthesis of amino acids	histidinol-phosphate aminotransferase	369	hisC2	39.5	Amino acid biosynthesis and metabolism,Histidine metabolism,Phenylalanine metabolism,Phenylalanine, tyrosine and tryptophan biosynthesis	biosynthetic process,pyridoxal phosphate binding,catalytic activity,histidinol-phosphate transaminase activity,cellular amino acid metabolic process,histidine biosynthetic process	1	1	0	0	0.06	0.06	0	0
1105	PA3167	NP_251857	A0A8G6GXN5	Q9HZ66	SERC_PSEAE	N/A	K00831	Glycine, serine and threonine metabolism;Cysteine and methionine metabolism;Methane metabolism;Vitamin B6 metabolism;Metabolic pathways;Biosynthesis of secondary metabolites;Microbial metabolism in diverse environments;Carbon metabolism;Biosynthesis of amino acids;Biosynthesis of cofactors	3-phosphoserine/phosphohydroxythreonine aminotransferase	361	serC	39.9	Amino acid biosynthesis and metabolism,Biosynthesis of cofactors, prosthetic groups and carriers,Glycine, serine and threonine metabolism,Vitamin B6 metabolism	O-phospho-L-serine:2-oxoglutarate aminotransferase activity,L-serine biosynthetic process,catalytic activity,cellular amino acid metabolic process,obsolete cofactor biosynthetic process,serine family amino acid biosynthetic process,pyridoxine biosynthetic process	2	2	2	4	0.1	0.1	0.08	0.2
1106	PA3168	NP_251858	A0A8F9P3N0	P48372	GYRA_PSEAE	N/A	K02469	N/A	DNA gyrase subunit A	923	gyrA	101.1	DNA replication recombination modification and repair	DNA binding,DNA topoisomerase type II (double strand cut, ATP-hydrolyzing) activity,ATP binding,chromosome,DNA topological change,DNA topoisomerase activity,glucose-6-phosphate isomerase activity,DNA metabolic process	1	0	0	1	0.01	0	0	0.02
1107	PA3171	NP_251861	A0A367M437	Q9HZ63	UBIG_PSEAE	N/A	K00568	Ubiquinone and other terpenoid-quinone biosynthesis;Metabolic pathways;Biosynthesis of secondary metabolites;Biosynthesis of cofactors	ubiquinone biosynthesis O-methyltransferase	232	ubiG	25.9	Biosynthesis of cofactors, prosthetic groups and carriers,Energy metabolism,Ubiquinone biosynthesis	ubiquinone biosynthetic process,2-polyprenyl-6-methoxy-1,4-benzoquinone methyltransferase activity,generation of precursor metabolites and energy,formaldehyde dehydrogenase activity,obsolete cofactor biosynthetic process	6	7	4	8	0.43	0.46	0.27	0.52
1108	PA3172	NP_251862	A0A069QKB2	Q9HZ62	GPH2_PSEAE	N/A	K22292	Amino sugar and nucleotide sugar metabolism;Metabolic pathways;Biosynthesis of nucleotide sugars	phosphoglycolate phosphatase	226		24.9	Putative enzymes	phosphatase activity	0	0	0	1	0	0	0	0.09
1109	PA3179	NP_251869	A0A8G2KWW2;A0A8G4GFK8	Q9HZ55	RLUB_PSEAE	N/A	K06178	N/A	ribosomal large subunit pseudouridine synthase B	386		43.7	Hypothetical unclassified unknown	RNA binding,pseudouridine synthase activity,pseudouridine synthesis,RNA modification,intramolecular transferase activity	6	5	6	5	0.2	0.16	0.18	0.2
1110	PA3185	NP_251875	A0A8G3A9D0	Q9HZ52	Q9HZ52_PSEAE	N/A	N/A	N/A	hypothetical protein PA3185	283		32.3	Hypothetical unclassified unknown	carbohydrate metabolic process,isomerase activity,carbohydrate binding,catalytic activity	0	1	0	0	0	0.06	0	0
1111	PA3186	NP_251876	A0A8G3EEM6	Q51485	PORB_PSEAE	N/A	K07267	N/A	porin B	454	oprB	50.8	Transport of small molecules	porin activity,integral component of membrane,transport,carbohydrate transport	0	1	5	13	0	0.03	0.17	0.27
1112	PA3187	NP_251877	A0A0C6F6K2;A0A8G5UZH9	Q9HZ51	Q9HZ51_PSEAE	N/A	K10112	N/A	ABC transporter ATP-binding protein	386		42.2	Transport of small molecules	ATP binding,carbohydrate transport,ABC-type transmembrane transporter activity,ABC-type transporter activity	0	0	0	21	0	0	0	0.55
1113	PA3190	NP_251880	A0A072ZRA4	Q9HZ48	Q9HZ48_PSEAE	N/A	K17315	N/A	sugar ABC transporter substrate-binding protein	420		45.1	Transport of small molecules	#N/A	0	0	0	1	0	0	0	0.05
1114	PA3191	NP_251881	A0A8G6VSZ0	Q9HZ47	Q9HZ47_PSEAE	N/A	N/A	N/A	two-component sensor	473	gtrS	53	Two component regulatory systems,Two-component System	signal transduction,integral component of membrane,phosphorylation,transferase activity, transferring phosphorus-containing groups,phosphorelay sensor kinase activity	0	1	0	0	0	0.05	0	0
1115	PA3192	NP_251882	A0A8G4HBN6	G3XCY6	G3XCY6_PSEAE	N/A	K02483	N/A	two-component response regulator GltR	242	gltR	27.4	Glycolysis / Gluconeogenesis,Transcriptional regulators,Two component regulatory systems,Two-component System	DNA binding,regulation of transcription, DNA-templated,regulation of DNA-templated transcription,phosphorelay signal transduction system,carbon utilization,cellular catabolic process,phosphorelay response regulator activity,positive regulation of glucose transmembrane transport	0	0	0	1	0	0	0	0.05
1116	PA3194	NP_251884	A0A8G7BXJ6	P31961	EDD_PSEAE	N/A	K01690	Pentose phosphate pathway;Metabolic pathways;Microbial metabolism in diverse environments;Carbon metabolism	phosphogluconate dehydratase	608	edd	65.2	Carbon compound catabolism,Energy metabolism,Pentose phosphate cycle	phosphogluconate dehydratase activity,Entner-Doudoroff pathway through 6-phosphogluconate,hydro-lyase activity,generation of precursor metabolites and energy,pentose-phosphate shunt,phosphoenolpyruvate carboxylase activity,carbon utilization,cellular catabolic process	0	0	1	0	0	0	Could Not Be Accurately Determined	0
1117	PA3195	NP_251885	A0A3M5DZS1;A0A659BR27	P27726	G3P_PSEAE	1.2.1.-	K00134	Glycolysis / Gluconeogenesis;Carbon fixation in photosynthetic organisms;Metabolic pathways;Biosynthesis of secondary metabolites;Microbial metabolism in diverse environments;Carbon metabolism;Biosynthesis of amino acids;Pathogenic Escherichia coli infection	glyceraldehyde 3-phosphate dehydrogenase	334	gapA	36.2	Carbon compound catabolism,Energy metabolism,Glycolysis / Gluconeogenesis	NAD binding,oxidoreductase activity, acting on the aldehyde or oxo group of donors, NAD or NADP as acceptor,glucose metabolic process,NADP binding,hydrolase activity, hydrolyzing O-glycosyl compounds,generation of precursor metabolites and energy,carbon utilization,cellular catabolic process	0	11	1	0	0	0.44	0.05	0
1118	PA3196	NP_251886	A0A7M2ZPV0	Q9HZ44	Q9HZ44_PSEAE	N/A	N/A	N/A	hypothetical protein PA3196	176		19.3	Hypothetical unclassified unknown	#N/A	0	0	1	0	0	0	0.07	0
1119	PA3199	NP_251889	A0A8G3T6H9	Q9HZ41	Q9HZ41_PSEAE	N/A	N/A	N/A	hypothetical protein PA3199	209		23.1	Hypothetical unclassified unknown	double-stranded RNA binding	0	0	0	1	0	0	0	0.03
1120	PA3206	NP_251896	A0A077JQD4	Q9HZ34	Q9HZ34_PSEAE	2.7.13.3	K02484	N/A	two-component sensor	445	cpxS	50.3	Two component regulatory systems,Two-component System	phosphorylation,transferase activity, transferring phosphorus-containing groups,signal transduction,integral component of membrane,phosphorelay sensor kinase activity,response to antibiotic	0	1	1	0	0	0.02	0.02	0
1121	PA3211	NP_251901	A0A081HK32	Q9HZ29	Q9HZ29_PSEAE	N/A	K02066	N/A	ABC transporter permease	381		40.7	Membrane proteins,Transport of small molecules	ATP-binding cassette (ABC) transporter complex	2	4	3	3	0.08	0.16	0.12	0.12
1122	PA3212	NP_251902	A0A8G7AW06	Q9HZ28	Q9HZ28_PSEAE	N/A	K02065	N/A	ABC transporter ATP-binding protein	264		28.4	Transport of small molecules	ATP binding	1	0	0	0	0.06	0	0	0
1123	PA3213	NP_251903	A0A077JSN6;A0A2R3J1T4;A0A8G4F0I2	Q9HZ27	Q9HZ27_PSEAE	N/A	K02067	N/A	hypothetical protein PA3213	312		33.4	Hypothetical unclassified unknown	#N/A	3	7	10	5	0.15	0.32	0.42	0.25
1124	PA3214	NP_251904	A0A0D7MTK3	Q9HZ26	Q9HZ26_PSEAE	N/A	K18480	N/A	hypothetical protein PA3214	214		23.2	Hypothetical unclassified unknown	#N/A	2	5	3	3	0.13	0.32	0.24	0.22
1125	PA3215	NP_251905	A0A367M2J8	Q9HZ25	Q9HZ25_PSEAE	N/A	N/A	N/A	transcriptional regulator	337		38.4	Transcriptional regulators	DNA-binding transcription factor activity,regulation of transcription, DNA-templated,regulation of DNA-templated transcription,sequence-specific DNA binding	0	0	0	1	0	0	0	0.03
1126	PA3217	NP_251907	A0A069Q7K2	Q9HZ23	Q9HZ23_PSEAE	N/A	K01768	Purine metabolism;Metabolic pathways	protein CyaB	463	cyaB	51.4	Adaptation protection,Putative enzymes,Type III secretion	cyclic nucleotide biosynthetic process,intracellular signal transduction,adenylate cyclase activity,cAMP biosynthetic process,pathogenesis,obsolete pathogenesis	3	5	0	1	0.08	0.12	0	0.02
1127	PA3222	NP_251912	A0A8G2WGN3	Q9HZ18	Q9HZ18_PSEAE	N/A	N/A	N/A	hypothetical protein PA3222	299		31.3	Membrane proteins	membrane,integral component of membrane	0	1	0	0	0	0.07	0	0
1128	PA3225	NP_251915	A0A069Q7A2;A0A072ZEA1;A0A8B5BHS8	Q9HZ15	Q9HZ15_PSEAE	N/A	N/A	N/A	transcriptional regulator	309		34.1	Transcriptional regulators	DNA-binding transcription factor activity,regulation of transcription, DNA-templated,regulation of DNA-templated transcription,transcription regulatory region sequence-specific DNA binding,transcription cis-regulatory region binding,negative regulation of gene expression	4	7	12	0	Could Not Be Accurately Determined	0.06	0.05	0
1129	PA3226	NP_251916	A0A0F6RRC0	Q9HZ14	Q9HZ14_PSEAE	N/A	K01055	Benzoate degradation;Metabolic pathways;Microbial metabolism in diverse environments;Degradation of aromatic compounds	hydrolase	275		30.5	Putative enzymes	#N/A	0	0	2	1	0	0	0.09	0.05
1130	PA3227	NP_251917	A0A8G4DUJ5	Q59641	PPIA_PSEAE	N/A	K03767	Cationic antimicrobial peptide (CAMP) resistance	peptidyl-prolyl cis-trans isomerase A	187	ppiA	20.1	Chaperones heatshock protein,Translation post translation modification degradation	protein peptidyl-prolyl isomerization,protein folding,peptidyl-prolyl cis-trans isomerase activity,cellular protein metabolic process	0	0	1	1	0	0	0.14	0.14
1131	PA3228	NP_251918	A0A8G3T2B5;A0A8G5DLM8	Q9HZ12	Q9HZ12_PSEAE	N/A	K18893	N/A	ABC transporter ATP-binding protein/permease	610		67.8	Membrane proteins,Transport of small molecules	#N/A	3	6	4	6	0.07	0.15	0.07	0.13
1132	PA3233	NP_251923	A0A8A9ANR1	Q9HZ07	Q9HZ07_PSEAE	N/A	K07182	N/A	hypothetical protein PA3233	599		66.6	Hypothetical unclassified unknown	[protein-PII] uridylyltransferase activity	0	0	0	2	0	0	0	0.04
1133	PA3234	NP_251924	A0A073A4E8	Q9HZ06	Q9HZ06_PSEAE	N/A	K14393	N/A	acetate permease	551		58.7	Membrane proteins,Transport of small molecules	membrane,transmembrane transporter activity,transmembrane transport	0	3	0	2	0	0.05	0	0.03
1134	PA3235	NP_251925	A0A069Q9K4	Q9HZ05	Q9HZ05_PSEAE	N/A	N/A	N/A	hypothetical protein PA3235	103		11.7	Membrane proteins	#N/A	0	1	0	2	0	0.14	0	0.28
1135	PA3238	NP_251928	A0A8G3X4T7	Q9HZ02	Q9HZ02_PSEAE	N/A	N/A	N/A	hypothetical protein PA3238	453		51	Hypothetical unclassified unknown	membrane,lipase activity	1	0	1	0	0.04	0	0.04	0
1136	PA3239	NP_251929	A0A8G4J6T3	Q9HZ01	Q9HZ01_PSEAE	N/A	K04754	N/A	hypothetical protein PA3239	267		30.4	Hypothetical unclassified unknown	membrane	0	0	1	0	0	0	0.04	0
1137	PA3241	NP_251931	A0A8G2VYJ3	Q9HYZ9	Q9HYZ9_PSEAE	N/A	K07001	N/A	hypothetical protein PA3241	389		42.1	Hypothetical unclassified unknown	lipid metabolic process	1	3	0	3	0.05	0.11	0	0.09
1138	PA3242	NP_251932	A0A8G2VVF1	Q9HYZ8	Q9HYZ8_PSEAE	N/A	K02517	Lipopolysaccharide biosynthesis;Metabolic pathways	lipid A biosynthesis lauroyl acyltransferase	312	htrB2	36.1	Cell wall LPS capsule,Lipopolysaccharide biosynthesis	integral component of membrane,transferase activity,lauroyltransferase activity,lipid A biosynthetic process	0	2	3	0	0	0.1	0.13	0
1139	PA3243	NP_251933	A0A8B4ZFJ8	Q9HYZ7	MINC_PSEAE	N/A	K03610	N/A	septum formation inhibitor	263	minC	28.1	Cell division	regulation of cell cycle,regulation of cell septum assembly,cell morphogenesis,regulation of cell division,FtsZ-dependent cytokinesis	0	1	1	3	0	0.06	0.04	0.16
1140	PA3244	NP_251934	A0A071KWM5	Q9HYZ6	Q9HYZ6_PSEAE	N/A	K03609	N/A	cell division inhibitor MinD	271	minD	29.6	Cell division	ATPase activity,ATP hydrolysis activity,FtsZ-dependent cytokinesis	3	3	4	4	0.22	0.19	0.29	0.24
1141	PA3245	NP_251935	A0A071L8E5	Q9HYZ5	MINE_PSEAE	N/A	K03608	N/A	cell division topological specificity factor MinE	84	minE	9.8	Cell division	regulation of division septum assembly,cell division,FtsZ-dependent cytokinesis	4	3	0	3	0.51	0.42	0	0.52
1142	PA3247	NP_251937	A0A077JT55	Q9HYZ3	APEB_PSEAE	3.4.11.-	K01267	N/A	aminopeptidase	429		46.7	Hypothetical unclassified unknown	aminopeptidase activity,proteolysis,zinc ion binding	1	1	0	0	0.03	0.03	0	0
1143	PA3254	NP_251944	A0A080VG67	Q9HYY6	Q9HYY6_PSEAE	N/A	K02052	N/A	ABC transporter ATP-binding protein	331		36.2	Transport of small molecules	ATP binding,transmembrane transporter activity,ATP-binding cassette (ABC) transporter complex,transmembrane transport	0	0	0	1	0	0	0	0.04
1144	PA3257	NP_251947	A0A6H3GIK3;A0A894XAX3	Q9HYY3	Q9HYY3_PSEAE	N/A	K03797	N/A	tail-specific protease	698	algO	78.2	Translation post translation modification degradation	proteolysis,serine-type peptidase activity,protein binding,cellular protein metabolic process,response to drug,serine-type endopeptidase activity,signal transduction	3	0	3	1	0.05	0	0.06	Could Not Be Accurately Determined
1145	PA3259	NP_251949	A0A0C6F0J1	Q9HYY1	Q9HYY1_PSEAE	N/A	N/A	N/A	hypothetical protein PA3259	159		17.6	Hypothetical unclassified unknown	#N/A	1	1	0	2	0.09	0.08	0	0.18
1146	PA3262	NP_251952	A0A073A4D7	Q9HYX8	Q9HYX8_PSEAE	5.2.1.8	K14221	N/A	FkbP-type peptidyl-prolyl cis-trans isomerase	253		26.8	Chaperones heatshock protein,Translation post translation modification degradation	peptidyl-prolyl cis-trans isomerase activity,protein folding	16	15	15	12	1.2	0.98	0.89	0.82
1147	PA3263	NP_251953	A0A8G5NJM7	Q9HYX7	RDGC_PSEAE	N/A	K03554	N/A	recombination associated protein RdgC	306	rdgC	34	Hypothetical unclassified unknown	DNA recombination,DNA binding	0	3	2	0	0	0.17	0.08	0
1148	PA3266	NP_251956	A0A069Q7R5;A0A8G7LAR5	P95459	CSPA_PSEAE	N/A	K03704	N/A	major cold shock protein CspA	69	capB	7.6	Adaptation protection,Transcriptional regulators	nucleic acid binding,regulation of transcription, DNA-templated,regulation of DNA-templated transcription,response to stimulus	1	0	4	0	0.26	0	0.81	0
1149	PA3267	NP_251957	A0A0H2ZCL0	Q9HYX4	Q9HYX4_PSEAE	N/A	N/A	N/A	hypothetical protein PA3267	624		68.6	Membrane proteins	transferase activity, transferring acyl groups,acyltransferase activity,transmembrane transporter activity,transmembrane transport	0	1	1	1	0	0.03	0.03	0.03
1150	PA3268	NP_251958	A0A8F9NX21	Q9HYX3	Q9HYX3_PSEAE	N/A	K16091	N/A	TonB-dependent receptor	721		79.4	Membrane proteins,Transport of small molecules	cell outer membrane,siderophore uptake transmembrane transporter activity,siderophore transport,signaling receptor activity	0	0	3	1	0	0	0.07	0.05
1151	PA3271	NP_251961	A0A8G4J9T7;A0A8G4P2K2;A0A8G6J6H9	Q9HYX0	Q9HYX0_PSEAE	N/A	N/A	N/A	two-component sensor	1159		127.5	Two component regulatory systems,Two-component System	signal transduction,phosphorylation,transferase activity, transferring phosphorus-containing groups,phosphorelay signal transduction system,phosphorelay sensor kinase activity,regulation of secondary metabolite biosynthetic process	0	2	0	13	0	0.03	0	0.14
1152	PA3272	NP_251962	A0A8G3PNJ6	Q9HYW9	Q9HYW9_PSEAE	N/A	K03724	N/A	ATP-dependent DNA helicase	1448		158.9	DNA replication recombination modification and repair	nucleic acid binding,ATP binding,hydrolase activity, acting on acid anhydrides, in phosphorus-containing anhydrides	1	0	0	1	Could Not Be Accurately Determined	0	0	Could Not Be Accurately Determined
1153	PA3281	NP_251971	A0A072ZRS4	Q9HYW2	Q9HYW2_PSEAE	N/A	N/A	N/A	hypothetical protein PA3281	196		21.6	Membrane proteins	#N/A	1	2	0	0	0.05	0.11	0	0
1154	PA3286	NP_251976	A0A8G3BRW5	Q9HYV7	BEKAS_PSEAE	N/A	K16872	N/A	3-oxoacyl-ACP synthase	350		38.1	Hypothetical unclassified unknown	#N/A	0	0	2	0	0	0	0.1	0
1155	PA3294	NP_251984	A0A6A9JR65	Q9HYU9	Q9HYU9_PSEAE	N/A	K11904	N/A	hypothetical protein PA3294	688	vgrG4a	77	Hypothetical unclassified unknown	protein secretion by the type VI secretion system,type VI protein secretion system complex	0	0	1	0	0	0	0.03	0
1156	PA3297	NP_251987	A0A8G4F607	Q9HYU6	Q9HYU6_PSEAE	N/A	K03578	N/A	ATP-dependent helicase	1326		149.9	Transcription RNA processing and degradation	helicase activity,RNA helicase activity,rRNA processing,response to antibiotic	11	7	9	2	0.13	0.09	0.1	0.03
1157	PA3299	NP_251989	A0A485F5C5;A0A8H0X6A8	Q9HYU4	Q9HYU4_PSEAE	N/A	K01897	Fatty acid biosynthesis;Fatty acid degradation;Metabolic pathways;Fatty acid metabolism	long-chain-fatty-acid--CoA ligase	562	fadD1	61.7	Fatty acid and phospholipid metabolism,Fatty acid metabolism	lysine-tRNA ligase activity,long-chain fatty acid catabolic process,fatty acid metabolic process,cellular lipid metabolic process	34	39	38	29	1.17	1.41	0.97	0.98
1158	PA3300	NP_251990	A0A8G4B4G8	Q9HYU3	Q9HYU3_PSEAE	N/A	K01897	Fatty acid biosynthesis;Fatty acid degradation;Metabolic pathways;Fatty acid metabolism	long-chain-fatty-acid--CoA ligase	562	fadD2	61.7	Fatty acid and phospholipid metabolism,Fatty acid metabolism	alanine-tRNA ligase activity,fatty acid metabolic process,cellular lipid metabolic process	0	0	0	2	0	0	0	0.08
1159	PA3301	NP_251991	A0A5D4VXJ4	Q9HYU2	Q9HYU2_PSEAE	N/A	N/A	N/A	hypothetical protein PA3301	316		35.3	Putative enzymes	#N/A	3	4	2	4	0.14	0.17	0.08	0.17
1160	PA3302	NP_251992	A0A8G3E4P9	G3XD52	G3XD52_PSEAE	N/A	K17865	Glyoxylate and dicarboxylate metabolism;Butanoate metabolism;Metabolic pathways;Microbial metabolism in diverse environments;Carbon metabolism	hypothetical protein PA3302	156	phaJ1	16.9	Putative enzymes	fatty acid synthase activity,fatty acid synthase complex,fatty acid biosynthetic process	0	0	1	0	0	0	0.05	0
1161	PA3304	NP_251994	A0A8G3PLU7	Q9HYU0	Q9HYU0_PSEAE	N/A	N/A	N/A	hypothetical protein PA3304	285		31.5	Hypothetical unclassified unknown	membrane,transmembrane transporter activity,transmembrane transport	0	1	1	0	0	0.09	0.08	0
1162	PA3306	NP_251996	A0A072ZRQ3	Q9HYT8	Q9HYT8_PSEAE	N/A	N/A	N/A	hypothetical protein PA3306	200		23.2	Hypothetical unclassified unknown	DNA repair,DNA dealkylation involved in DNA repair,oxidative single-stranded DNA demethylation,dioxygenase activity	0	0	0	1	0	0	0	0.07
1163	PA3308	NP_251998	A0A8G2XE82;A0A8G3ZUA0	Q9HYT6	RAPA_PSEAE	N/A	K03580	N/A	RNA polymerase-associated protein RapA	950	hepA	106.8	Transcription RNA processing and degradation	ATP binding,ATP-dependent chromatin remodeler activity,hydrolase activity, acting on acid anhydrides,regulation of transcription, DNA-templated,regulation of DNA-templated transcription,RNA metabolic process,helicase activity	3	3	2	2	0.05	0.03	0.04	0.03
1164	PA3309	NP_251999	A0A069Q7U2;A0A2R3IQB2;A0A4P0UCE1	Q9HYT5	Q9HYT5_PSEAE	N/A	N/A	N/A	hypothetical protein PA3309	151		16.5	Hypothetical unclassified unknown	#N/A	17	13	10	33	1.99	1.54	0.81	3.68
1165	PA3310	NP_252000	A0A3M5DW40	Q9HYT4	Q9HYT4_PSEAE	N/A	K03760	Lipopolysaccharide biosynthesis;Metabolic pathways;Cationic antimicrobial peptide (CAMP) resistance	hypothetical protein PA3310	551		61.4	Membrane proteins	integral component of membrane,transferase activity, transferring phosphorus-containing groups,sulfuric ester hydrolase activity	0	1	1	0	0	0.02	0.04	0
1166	PA3313	NP_252003	A0A0A8RFZ0	Q9HYT1	Q9HYT1_PSEAE	N/A	K02044	N/A	hypothetical protein PA3313	335		36.5	Transport of small molecules	ATP-binding cassette (ABC) transporter complex,transmembrane transport	0	0	0	1	0	0	0	0.05
1167	PA3314	NP_252004	A0A140SLD5	Q9HYT0	PHNC1_PSEAE	N/A	K02041	N/A	phosphonates ABC transporter ATP-binding protein	267		28.6	Transport of small molecules	ATP binding	3	3	1	1	0.22	0.19	0.06	0.1
1168	PA3317	NP_252007	A0A8G6R3Q0	Q9HYS7	Q9HYS7_PSEAE	N/A	N/A	N/A	hypothetical protein PA3317	242		25.9	Hypothetical unclassified unknown	#N/A	1	2	4	2	0.08	0.14	0.29	0.14
1169	PA3321	NP_252011	A0A2C9WYV9	Q9HYS4	Q9HYS4_PSEAE	N/A	N/A	N/A	transcriptional regulator	304		34.1	Transcriptional regulators	DNA-binding transcription factor activity,regulation of transcription, DNA-templated,regulation of DNA-templated transcription	2	0	2	0	0.07	0	0.1	0
1170	PA3326	NP_252016	A0A8G8GRN6	Q9HYR9	CLPP2_PSEAE	N/A	K01358	N/A	ATP-dependent Clp protease proteolytic subunit	201	clpP2	22.1	Cell wall LPS capsule,Translation post translation modification degradation	ATP-dependent peptidase activity,serine-type endopeptidase activity,proteolysis	1	0	0	7	0.12	0	0	0.6
1171	PA3327	NP_252017	A0A8F8WKX8;A0A8G4KE98	Q9HYR8	Q9HYR8_PSEAE	N/A	N/A	N/A	non-ribosomal peptide synthetase	2352		259.4	Adaptation protection	biosynthetic process,catalytic activity,phosphopantetheine binding	0	0	0	8	0	0	0	0.05
1172	PA3328	NP_252018	A0A069QFY9	Q9HYR7	Q9HYR7_PSEAE	N/A	N/A	N/A	FAD-dependent monooxygenase	388		42.5	Putative enzymes	FAD binding	0	0	0	1	0	0	0	0.04
1173	PA3330	NP_252020	A0A8G1KAX0	Q9HYR5	Q9HYR5_PSEAE	N/A	N/A	N/A	short-chain dehydrogenase	304		32	Putative enzymes	#N/A	0	0	0	3	0	0	0	0.18
1174	PA3331	NP_252021	A0A8D9JLE1	Q9HYR4	Q9HYR4_PSEAE	N/A	N/A	N/A	cytochrome P450	418		46.3	Adaptation protection,Carbon compound catabolism	monooxygenase activity,iron ion binding,oxidoreductase activity, acting on paired donors, with incorporation or reduction of molecular oxygen,heme binding,carbon utilization,cellular catabolic process,response to stimulus	0	0	0	2	0	0	0	0.09
1175	PA3333	NP_252023	A0A8G2KSU6	Q9HYR2	FABH_PSEAE	N/A	K00648	Fatty acid biosynthesis;Metabolic pathways;Fatty acid metabolism	3-oxoacyl-ACP synthase III	330	fabH2	34	Fatty acid and phospholipid metabolism,Fatty acid biosynthesis (path 1)	3-oxoacyl-[acyl-carrier-protein] synthase activity,fatty acid biosynthetic process,transferase activity, transferring acyl groups,acyltransferase activity,NADH dehydrogenase (ubiquinone) activity,cellular lipid metabolic process	0	0	0	3	0	0	0	0.16
1176	PA3337	NP_252027	A0A069Q7K3;A0A2R3IMU1	Q9HYQ8	HLDD_PSEAE	5.1.3.20	K03274	Lipopolysaccharide biosynthesis;Metabolic pathways;Biosynthesis of nucleotide sugars	ADP-L-glycero-D-mannoheptose-6-epimerase	332	rfaD	37.4	Cell wall LPS capsule,Fructose and mannose metabolism	carbohydrate metabolic process,ADP-glyceromanno-heptose 6-epimerase activity,NADP binding,lactoylglutathione lyase activity,fructose metabolic process,mannose metabolic process,Gram-negative-bacterium-type cell wall	0	0	2	2	0	0	0.12	0.11
1177	PA3339	NP_252029	A0A077JSV6	Q9HYQ6	Q9HYQ6_PSEAE	N/A	K07001	N/A	patatin-like protein	728	plpD	80.9	Membrane proteins,Secreted factors (toxins, enzymes, alginate),Type V secretion system,Type Vd Secretion System	extracellular region,lipase activity,protein secretion by the type V secretion system,lipase activity,protein secretion by the type V secretion system,extracellular region,cell outer membrane	0	0	1	1	0	0	0.03	0.03
1178	PA3340	NP_252030	A0A8B5A8J6	Q9HYQ5	Q9HYQ5_PSEAE	N/A	N/A	N/A	hypothetical protein PA3340	682		73.3	Membrane proteins	#N/A	6	6	3	1	0.12	0.14	0.08	0.01
1179	PA3342	NP_252032	A0A080VH47	Q9HYQ3	Q9HYQ3_PSEAE	N/A	N/A	N/A	hypothetical protein PA3342	338		38.8	Membrane proteins	#N/A	0	0	0	1	0	0	0	0.04
1180	PA3344	NP_252034	A0A8G8GQX2	Q9HYQ1	Q9HYQ1_PSEAE	N/A	K03654	N/A	ATP-dependent DNA helicase RecQ	712	recQ	79.4	DNA replication recombination modification and repair	DNA replication,DNA repair,3'-5' DNA helicase activity,nucleotide binding,cellular metabolic process,nucleic acid binding,DNA helicase activity,DNA recombination,SOS response,ATP binding,DNA metabolic process,helicase activity,DNA-dependent ATPase activity,ATP-dependent activity, acting on DNA	1	0	0	0	0.02	0	0	0
1181	PA3348	NP_252038	A0A8G6USD0	O87131	CHER1_PSEAE	N/A	K00575	Two-component system	chemotaxis protein methyltransferase	274	cheR1	30.6	Adaptation protection,Chemotaxis,Chemotaxis	S-adenosylmethionine-dependent methyltransferase activity	0	0	1	1	0	0	0.07	0.03
1182	PA3349	NP_252039	A0A072ZR33	Q9HYP7	Q9HYP7_PSEAE	N/A	K03415	Two-component system	chemotaxis protein	310		34.4	Adaptation protection,Chemotaxis,Chemotaxis	chemotaxis,signal transduction,phosphorelay signal transduction system	12	8	9	16	0.46	0.34	0.35	0.78
1183	PA3350	NP_252040	A0A0A8RFU3	Q9HYP6	Q9HYP6_PSEAE	N/A	K02386	N/A	flagellar basal body P-ring biosynthesis protein FlgA	232		25.5	Hypothetical unclassified unknown	#N/A	0	0	1	0	0	0	0.07	0
1184	PA3356	NP_252046	A0A072ZQG7	Q9HYP0	Q9HYP0_PSEAE	N/A	K01915	Arginine biosynthesis;Alanine, aspartate and glutamate metabolism;Glyoxylate and dicarboxylate metabolism;Nitrogen metabolism;Metabolic pathways;Microbial metabolism in diverse environments;Biosynthesis of amino acids;Two-component system	hypothetical protein PA3356	413	pauA5	45.2	Carbon compound catabolism,Polyamine catabolism	catalytic activity,glutamate-ammonia ligase activity,nitrogen compound metabolic process,glutamine biosynthetic process,polyamine catabolic process	1	1	1	3	0.05	0.05	0.05	0.05
1185	PA3365	NP_252055	A0A8F8RF23	Q51416	AMIB_PSEAE	N/A	N/A	N/A	chaperone	371		42.1	Chaperones heatshock protein	ATP binding,ATPase activity,ATP hydrolysis activity	1	0	0	0	Could Not Be Accurately Determined	0	0	0
1186	PA3381	NP_252071	A0A2R3IUJ5	Q9HYM0	Q9HYM0_PSEAE	N/A	K02043	N/A	transcriptional regulator	240		27	Phosphonate utilization,Transcriptional regulators	DNA-binding transcription factor activity,regulation of transcription, DNA-templated,regulation of DNA-templated transcription,DNA binding	0	0	1	0	0	0	Could Not Be Accurately Determined	0
1187	PA3391	NP_252081	A0A0A8RBQ8	Q9HYL3	NOSR_PSEAE	N/A	K19339	N/A	regulatory protein NosR	715	nosR	80.2	Energy metabolism,Membrane proteins	FMN binding,DNA binding,positive regulation of transcription, DNA-templated,positive regulation of DNA-templated transcription,membrane,generation of precursor metabolites and energy,denitrification pathway	0	0	5	0	0	0	0.09	0
1188	PA3392	NP_252082	A0A8G6NPR4	Q9HYL2	NOSZ_PSEAE	N/A	K00376	Nitrogen metabolism;Metabolic pathways;Microbial metabolism in diverse environments	nitrous-oxide reductase	636	nosZ	70.7	Energy metabolism	copper ion binding,calcium ion binding,nitrous-oxide reductase activity,cytochrome-c oxidase activity,membrane,protein binding,generation of precursor metabolites and energy,denitrification pathway	0	0	2	1	0	0	0.05	0.03
1189	PA3396	NP_252086	A0A8G2RN26;A0A8G6SD15	Q9HYK8	Q9HYK8_PSEAE	N/A	K19342	N/A	acessory protein NosL	178	nosL	19.3	Energy metabolism	generation of precursor metabolites and energy	0	0	2	0	0	0	0.16	0
1190	PA3397	NP_252087	A0A2R3ITC7;A0A367MER3	Q9HYK7	Q9HYK7_PSEAE	1.18.1.2	K00528	N/A	ferredoxin-NADP reductase	258	fprA	29.5	Biosynthesis of cofactors, prosthetic groups and carriers,Energy metabolism,Porphyrin and chlorophyll metabolism	oxidoreductase activity,ferredoxin-NADP+ reductase activity,nucleoside diphosphate kinase activity,chlorophyll metabolic process,obsolete cofactor biosynthetic process,heme catabolic process,generation of precursor metabolites and energy,heme catabolic process	5	1	1	1	0.38	0.05	0.05	0.05
1191	PA3401	NP_252091	A0A080VZ32	Q9HYK3	Q9HYK3_PSEAE	N/A	K01992	N/A	hypothetical protein PA3401	390		42.7	Membrane proteins	#N/A	0	0	0	1	0	0	0	0.05
1192	PA3402	NP_252092	A0A069Q764;A0A2R3J2D4	Q9HYK2	Q9HYK2_PSEAE	N/A	K01993	N/A	hypothetical protein PA3402	323		36.2	Hypothetical unclassified unknown	#N/A	3	3	5	4	0.24	0.27	0.24	0.3
1193	PA3409	NP_252099	A0A8B5A4D5	Q9HYJ6	Q9HYJ6_PSEAE	N/A	K07165	Two-component system	transmembrane sensor	328	hasS	35.5	Membrane proteins,Transcriptional regulators	sigma factor antagonist activity	1	0	0	0	0.05	0	0	0
1194	PA3415	NP_252105	A0A8G4WNB3	Q9HYJ0	Q9HYJ0_PSEAE	N/A	K09699	Valine, leucine and isoleucine degradation;Propanoate metabolism;Lipoic acid metabolism;Metabolic pathways;Biosynthesis of secondary metabolites	branched-chain alpha-keto acid dehydrogenase subunit E2	370		39.5	Energy metabolism	transferase activity, transferring acyl groups,acyltransferase activity	0	1	0	0	0	0.05	0	0
1195	PA3416	NP_252106	A0A069QA02	Q9HYI9	Q9HYI9_PSEAE	N/A	K00167	Valine, leucine and isoleucine degradation;Propanoate metabolism;Lipoic acid metabolism;Metabolic pathways;Biosynthesis of secondary metabolites	pyruvate dehydrogenase E1 component subunit beta	333		36.1	Energy metabolism	#N/A	0	1	0	0	0	0.04	0	0
1196	PA3417	NP_252107	A0A8G2S4J4;A0A8G7S850	Q9HYI8	Q9HYI8_PSEAE	N/A	K00166	Valine, leucine and isoleucine degradation;Propanoate metabolism;Lipoic acid metabolism;Metabolic pathways;Biosynthesis of secondary metabolites	pyruvate dehydrogenase E1 component subunit alpha	365		40.4	Energy metabolism	oxidoreductase activity, acting on the aldehyde or oxo group of donors, disulfide as acceptor	0	5	0	1	0	0.29	0	0.06
1197	PA3418	NP_252108	A0A8B5AVW4	Q9HYI7	Q9HYI7_PSEAE	N/A	K00263	Valine, leucine and isoleucine degradation;Valine, leucine and isoleucine biosynthesis;Metabolic pathways;Biosynthesis of secondary metabolites	leucine dehydrogenase	341	ldh	35.6	Amino acid biosynthesis and metabolism	oxidoreductase activity,oxidoreductase activity, acting on the CH-NH2 group of donors, NAD or NADP as acceptor,cellular amino acid metabolic process,leucine dehydrogenase activity	0	0	1	0	0	0	Could Not Be Accurately Determined	0
1198	PA3424	NP_252114	A0A8G4AJ61	Q9HYI1	Q9HYI1_PSEAE	N/A	N/A	N/A	hypothetical protein PA3424	468		52.2	Hypothetical unclassified unknown	oxidoreductase activity	0	0	0	1	0	0	0	0.05
1199	PA3442	NP_252132	A0A367M548;A0A8G3DEN9	Q9HYG4	SSUB1_PSEAE	N/A	K15555	Sulfur metabolism	aliphatic sulfonates ABC transporter ATP-binding subunit	274		29.8	Transport of small molecules	ATP binding	8	4	0	0	0.48	0.23	0	0
1200	PA3443	NP_252133	A0A077JSB0	Q9HYG3	Q9HYG3_PSEAE	N/A	K15554	Sulfur metabolism	ABC transporter permease	262		28.5	Membrane proteins,Transport of small molecules	membrane,transmembrane transport	2	2	0	0	0.1	0.1	0	0
1201	PA3446	NP_252136	A0A241XSA4;A0A8G6Y566	Q9HYG0	Q9HYG0_PSEAE	N/A	K00299	Riboflavin metabolism;Sulfur metabolism;Metabolic pathways	NAD(P)H-dependent FMN reductase	197		21.5	Hypothetical unclassified unknown	FMN reductase activity,alkanesulfonate catabolic process,oxidoreductase activity	6	3	1	1	0.54	0.32	Could Not Be Accurately Determined	0.07
1202	PA3452	NP_252142	A0A077JWY6;A0A8F9V5R8;A0A8G3AZF1	Q9HYF4	MQO1_PSEAE	1.1.5.4	K00116	Citrate cycle (TCA cycle);Pyruvate metabolism;Metabolic pathways;Biosynthesis of secondary metabolites;Microbial metabolism in diverse environments;Carbon metabolism	malate:quinone oxidoreductase	523	mqoA	57.2	Central intermediary metabolism,Citrate cycle (TCA cycle),Energy metabolism,Pyruvate metabolism	malate dehydrogenase (quinone) activity,metabolic process,generation of precursor metabolites and energy,tricarboxylic acid cycle	19	19	34	13	0.72	0.64	1.1	0.62
1203	PA3455	NP_252145	A0A485F9C5;A0A8G4DHR7	Q9HYF1	Q9HYF1_PSEAE	N/A	K23753	N/A	hypothetical protein PA3455	496		58.3	Hypothetical unclassified unknown	polyphosphate metabolic process,polyphosphate:AMP phosphotransferase activity	0	1	2	1	0	0.03	0.06	0.03
1204	PA3458	NP_252148	A0A0A8RFG8	Q9HYE8	Q9HYE8_PSEAE	N/A	N/A	N/A	transcriptional regulator	157		17.6	Transcriptional regulators	DNA-binding transcription factor activity,regulation of transcription, DNA-templated,regulation of DNA-templated transcription	0	0	0	1	0	0	0	0.06
1205	PA3460	NP_252150	A0A8G2S7F5	Q9HYE6	Q9HYE6_PSEAE	N/A	N/A	N/A	acetyltransferase	585		65	Putative enzymes	#N/A	1	1	0	0	0.02	0.02	0	0
1206	PA3461	NP_252151	A0A069QA41;A0A8G7GUT7	Q9HYE5	Q9HYE5_PSEAE	N/A	N/A	N/A	hypothetical protein PA3461	398		43.3	Hypothetical unclassified unknown	#N/A	0	3	1	0	0	0.11	Could Not Be Accurately Determined	0
1207	PA3465	NP_252155	A0A0C7AKW8	Q9HYE1	Q9HYE1_PSEAE	N/A	N/A	N/A	hypothetical protein PA3465	571		62	Membrane proteins	#N/A	0	3	6	7	0	0.09	0.16	0.22
1208	PA3466	NP_252156	A0A8G6KJX6	Q9HYE0	Q9HYE0_PSEAE	N/A	N/A	N/A	ATP-dependent RNA helicase	446		49	Transcription RNA processing and degradation	nucleic acid binding,ATP binding	10	6	5	4	0.37	0.18	0.14	0.12
1209	PA3468	NP_252158	A0A069Q8N6;A0A2R4KR64	Q9HYD8	Q9HYD8_PSEAE	N/A	K16053	N/A	hypothetical protein PA3468	442		49.4	Hypothetical unclassified unknown	#N/A	17	10	10	9	0.67	0.34	0.3	0.33
1210	PA3471	NP_252161	A0A072ZQ92	Q9HYD5	MAO1_PSEAE	1.1.1.38	K00027	Pyruvate metabolism;Carbon metabolism;Two-component system	NAD-dependent malic enzyme	564		62.4	Central intermediary metabolism	NAD binding,malate dehydrogenase (decarboxylating) (NAD+) activity,malic enzyme activity	1	3	3	2	0.04	0.13	0.09	0.06
1211	PA3476	NP_252166	A0A8G6XW55	P54291	RHLI_PSEAE	N/A	K13061	Cysteine and methionine metabolism;Metabolic pathways;Two-component system	acyl-homoserine-lactone synthase	201	rhlI	22.6	Adaptation protection	transferase activity,response to stimulus	0	0	0	3	0	0	0	0.11
1212	PA3477	NP_252167	A0A8G5NGU3	P54292	RHLR_PSEAE	N/A	K18099	N/A	transcriptional regulator RhlR	241	rhlR	27.6	Transcriptional regulators	DNA binding,regulation of transcription, DNA-templated,regulation of DNA-templated transcription,response to stimulus,positive regulation of lipid biosynthetic process,positive regulation of proteolysis,positive regulation of secondary metabolite biosynthetic process	0	0	0	13	0	0	0	0.79
1213	PA3478	NP_252168	A0A367M7Z6	Q9HYD1	Q9HYD1_PSEAE	N/A	K18101	N/A	rhamnosyltransferase subunit B	426	rhlB	47.1	Secreted factors (toxins, enzymes, alginate)	UDP-glycosyltransferase activity,carbohydrate metabolic process,transferase activity, transferring hexosyl groups,hexosyltransferase activity,lipid glycosylation,transferase activity, transferring glycosyl groups,glycosyltransferase activity	0	0	0	11	0	0	0	0.39
1214	PA3479	NP_252169	A0A0H2ZE72;A0A8G2VWH9	Q51559	RHLA_PSEAE	N/A	K18100	N/A	rhamnosyltransferase subunit A	295	rhlA	33	Secreted factors (toxins, enzymes, alginate)	#N/A	0	0	0	20	0	0	0	1.15
1215	PA3481	NP_252171	A0A8G6VC71	Q9HYC8	Q9HYC8_PSEAE	N/A	K03593	N/A	hypothetical protein PA3481	364		38.9	Hypothetical unclassified unknown	ATP binding,iron-sulfur cluster assembly,iron-sulfur cluster binding,ATP-dependent FeS chaperone activity	8	7	3	4	0.44	0.32	0.2	0.2
1216	PA3482	NP_252172	A0A3M5D7V4;A0A8G2UU56;A0A8G4ANH6	Q9HYC7	SYM_PSEAE	6.1.1.10	K01874	Metabolic pathways	methionine--tRNA ligase	677	metG	74.9	Amino acid biosynthesis and metabolism,Aminoacyl-tRNA biosynthesis,Methionine metabolism,Selenoamino acid metabolism,Translation post translation modification degradation	nucleotide binding,aminoacyl-tRNA ligase activity,ATP binding,tRNA aminoacylation for protein translation,methionine-tRNA ligase activity,methionyl-tRNA aminoacylation,tRNA binding,DNA topoisomerase type II (double strand cut, ATP-hydrolyzing) activity,cellular amino acid metabolic process,methionine metabolic process,tRNA aminoacylation,cellular protein metabolic process	9	3	7	5	0.06	Could Not Be Accurately Determined	Could Not Be Accurately Determined	0.09
1217	PA3483	NP_252173	A0A8G3MTL2;A0A8G3T0B0	Q9HYC6	Q9HYC6_PSEAE	N/A	N/A	N/A	hypothetical protein PA3483	266		28.6	Hypothetical unclassified unknown	#N/A	3	7	9	3	0.18	0.45	0.47	0.14
1218	PA3484	NP_252174	A0A8G3DMU9	Q9HYC5	Q9HYC5_PSEAE	N/A	N/A	N/A	hypothetical protein PA3484	408	tse3	44.4	Hcp secretion island I (HSI-I) type VI secretion system,Secreted factors (toxins, enzymes, alginate)	lysozyme activity	0	0	1	0	0	0	0.04	0
1219	PA3485	NP_252175	A0A0D6GN07	Q9HYC4	Q9HYC4_PSEAE	N/A	N/A	N/A	hypothetical protein PA3485	145	tsi3	15.8	Adaptation protection	#N/A	0	0	1	0	0	0	0.08	0
1220	PA3522	NP_252212	Q4LDT6	Q9HY87	Q9HY87_PSEAE	N/A	K19594	N/A	resistance-nodulation-cell division (RND) efflux transporter	1053	mexQ	112.3	Membrane proteins,Transport of small molecules	membrane,transmembrane transporter activity,transmembrane transport,efflux transmembrane transporter activity,integral component of membrane,xenobiotic transport	1	0	1	0	0.02	0	0.02	0
1221	PA3525	NP_252215	A0A071KY67	Q9HY84	ASSY_PSEAE	6.3.4.5	K01940	Arginine biosynthesis;Alanine, aspartate and glutamate metabolism;Metabolic pathways;Biosynthesis of secondary metabolites;Biosynthesis of amino acids	argininosuccinate synthase	405	argG	45.3	Alanine and Aspartate metabolism,Amino acid biosynthesis and metabolism,Arginine and proline metabolism,Urea cycle and metabolism of amino groups	argininosuccinate synthase activity,ATP binding,arginine biosynthetic process,CTP synthase activity,cellular amino acid metabolic process,alanine metabolic process,arginine metabolic process,aspartate metabolic process,proline metabolic process	0	1	0	3	0	0.06	0	0.2
1222	PA3527	NP_252217	A0A2R3IRE1	P72170	PYRC_PSEAE	3.5.2.3	K01465	Pyrimidine metabolism;Metabolic pathways;Biosynthesis of cofactors	dihydroorotase	348	pyrC	38.4	Nucleotide biosynthesis and metabolism,Pyrimidine metabolism	dihydroorotase activity,pyrimidine nucleobase biosynthetic process,hydrolase activity,nucleotide metabolic process,pyrimidine nucleotide biosynthetic process	2	0	0	0	0.14	0	0	0
1223	PA3529	NP_252219	A0A071LCV2	Q9HY81	Q9HY81_PSEAE	1.11.1.26	K03386	N/A	peroxidase	200		21.8	Adaptation protection,Putative enzymes	antioxidant activity,oxidoreductase activity,peroxiredoxin activity,alkyl hydroperoxide reductase activity	9	9	4	11	0.77	0.73	0.23	0.93
1224	PA3531	NP_252221	A0A071L105;A0A8F9JMZ4;A0A8I1D114	Q9HY79	Q9HY79_PSEAE	1.16.3.1	K03594	Porphyrin metabolism	bacterioferritin	158	bfrB	18.6	Adaptation protection,Transport of small molecules	iron ion transport,cellular iron ion homeostasis,ferric iron binding,transport,response to stimulus,intracellular sequestering of iron ion	2	15	6	4	0.2	1.54	0.65	0.39
1225	PA3533	NP_252223	A0A8G4NN48	Q9HY77	Q9HY77_PSEAE	N/A	K07390	N/A	hypothetical protein PA3533	108	grxD	11.8	Hypothetical unclassified unknown	disulfide oxidoreductase activity,cellular response to antibiotic	1	2	5	1	0.12	0.22	0.54	0.12
1226	PA3534	NP_252224	A0A8G5G643	Q9HY76	Q9HY76_PSEAE	N/A	N/A	N/A	oxidoreductase	702		76.8	Putative enzymes	oxidoreductase activity,molybdopterin cofactor binding	0	1	0	0	0	0.01	0	0
1227	PA3538	NP_252228	A0A072ZRI4;A0A2R3IVU2	Q9HY73	Q9HY73_PSEAE	N/A	K02010	N/A	ABC transporter ATP-binding protein	360		39.2	Transport of small molecules	ATP binding,transmembrane transporter activity,ATP-binding cassette (ABC) transporter complex,transmembrane transport,iron ion transport,ATPase-coupled ferric iron transmembrane transporter activity,ABC-type ferric iron transporter activity,membrane	9	6	6	2	0.5	0.36	0.39	0.08
1228	PA3539	NP_252229	A0A8G3CPL2	Q9HY72	Y3539_PSEAE	N/A	K09861	N/A	hypothetical protein PA3539	259		29.6	Hypothetical unclassified unknown	#N/A	0	0	1	1	0	0	0.1	0.05
1229	PA3545	NP_252235	A0A485FSI1	Q51371	ALGG_PSEAE	N/A	K01795	Fructose and mannose metabolism;Metabolic pathways	alginate-c5-mannuronan-epimerase AlgG	543	algG	59.8	Adaptation protection,Alginate biosynthesis,Cell wall LPS capsule,Secreted factors (toxins, enzymes, alginate)	Gram-negative-bacterium-type cell wall,alginic acid biosynthetic process,alginic acid biosynthetic process,response to stimulus	0	0	0	1	0	0	0	0.02
1230	PA3551	NP_252241	A0A3M5EAD7	P07874	ALGA_PSEAE	2.7.7.13	K16011	Fructose and mannose metabolism;Amino sugar and nucleotide sugar metabolism;O-Antigen nucleotide sugar biosynthesis;Metabolic pathways;Biosynthesis of secondary metabolites;Biosynthesis of nucleotide sugars	bifunctional mannose-1-phosphate guanylyltransferase/mannose-6-phosphate isomerase	481	algA	53.1	Adaptation protection,Alginate biosynthesis,Cell wall LPS capsule,Fructose and mannose metabolism,Secreted factors (toxins, enzymes, alginate)	polysaccharide biosynthetic process,nucleotidyltransferase activity,biosynthetic process,polysaccharide metabolic process,fructose metabolic process,mannose metabolic process,Gram-negative-bacterium-type cell wall,response to stimulus,alginic acid biosynthetic process,mannose-6-phosphate isomerase activity,mannose-1-phosphate guanylyltransferase activity,mannose-1-phosphate guanylyltransferase (G…	0	0	1	0	0	0	Could Not Be Accurately Determined	0
1231	PA3552	NP_252242	A0A8G2PBQ6	Q9HY65	ARNB_PSEAE	N/A	K07806	Amino sugar and nucleotide sugar metabolism;Metabolic pathways;Biosynthesis of nucleotide sugars;Cationic antimicrobial peptide (CAMP) resistance;Two-component system	UDP-4-amino-4-deoxy-L-arabinose--oxoglutarate aminotransferase	382	arnB	41.9	Adaptation protection,Antibiotic resistance and susceptibility,Cell wall LPS capsule	catalytic activity,transaminase activity,beta-L-Ara4N-lipid A biosynthetic process	3	0	1	0	0.13	0	0.05	0
1232	PA3553	NP_252243	A0A080VKR7	Q9HY64	ARNC_PSEAE	2.4.2.53	K10012	Amino sugar and nucleotide sugar metabolism;Metabolic pathways;Cationic antimicrobial peptide (CAMP) resistance	undecaprenyl-phosphate 4-deoxy-4-formamido-L-arabinose transferase	339	arnC	37.3	Adaptation protection,Antibiotic resistance and susceptibility,Cell wall LPS capsule,Putative enzymes	lipid A biosynthetic process,phosphotransferase activity, for other substituted phosphate groups,response to antibiotic,beta-L-Ara4N-lipid A biosynthetic process,transferase activity, transferring glycosyl groups,glycosyltransferase activity	3	3	5	1	0.14	0.14	0.22	0.07
1233	PA3554	NP_252244	A0A3M5D2D0;A0A8G4F673	Q9HY63	ARNA_PSEAE	N/A	K10011	Amino sugar and nucleotide sugar metabolism;Metabolic pathways;Biosynthesis of nucleotide sugars;Cationic antimicrobial peptide (CAMP) resistance	bifunctional UDP-glucuronic acid decarboxylase/UDP-4-amino-4-deoxy-L-arabinose formyltransferase	662	arnA	74.4	Adaptation protection,Antibiotic resistance and susceptibility,Cell wall LPS capsule,Putative enzymes	beta-L-Ara4N-lipid A biosynthetic process	3	0	8	3	0.08	0	0.2	0.07
1234	PA3556	NP_252246	A0A3M5E8I5;A0A8G3K2Q6;A0A8G3W9F2	Q9HY61	ARNT_PSEAE	N/A	K07264	Lipopolysaccharide biosynthesis;Cationic antimicrobial peptide (CAMP) resistance	4-amino-4-deoxy-L-arabinose lipid A transferase	549	arnT	61.7	Adaptation protection,Cell wall LPS capsule,Membrane proteins	transferase activity, transferring pentosyl groups,pentosyltransferase activity,mannosyltransferase activity,protein O-linked glycosylation,beta-L-Ara4N-lipid A biosynthetic process,Gram-negative-bacterium-type cell wall,membrane,response to antibiotic,transferase activity, transferring glycosyl groups,glycosyltransferase activity	0	2	10	7	0	0.06	0.21	0.17
1235	PA3561	NP_252251	A0A8G2RP77	Q9HY56	Q9HY56_PSEAE	N/A	K00882	Fructose and mannose metabolism;Metabolic pathways	1-phosphofructokinase	314	fruK	33.4	Central intermediary metabolism,Fructose and mannose metabolism,Galactose metabolism,Transport of small molecules	carbohydrate metabolic process,phosphotransferase activity, alcohol group as acceptor,1-phosphofructokinase activity,fructose metabolic process,galactose metabolic process,mannose metabolic process,transport,metabolic process,leucyltransferase activity	0	0	0	2	0	0	0	0.1
1236	PA3562	NP_252252	A0A8G7APQ2	Q9HY55	Q9HY55_PSEAE	N/A	K23993	N/A	PTS system fructose-specific transporter subunit FruI	956	fruI	101.6	Central intermediary metabolism,Fructose and mannose metabolism,Transport of small molecules	transferase activity, transferring phosphorus-containing groups,phosphorylation,phosphoenolpyruvate-dependent sugar phosphotransferase system,catalytic activity,fructose import	0	0	3	1	0	0	0.04	0.02
1237	PA3563	NP_252253	A0A8G7FAX2	Q9HY54	Q9HY54_PSEAE	N/A	K03435	N/A	FruR family transcriptional regulator	329	fruR	36.4	Carbon compound catabolism,Transcriptional regulators,Transport of small molecules	DNA binding,response to fructose,regulation of transcription, DNA-templated,regulation of DNA-templated transcription,transport,carbon utilization,cellular catabolic process	0	2	0	1	0	0.09	0	0.05
1238	PA3569	NP_252259	A0A8G3XSV1	P28811	MMSB_PSEAE	N/A	K00020	Valine, leucine and isoleucine degradation;Metabolic pathways	3-hydroxyisobutyrate dehydrogenase	298	mmsB	30.5	Carbon compound catabolism,Valine, leucine and isoleucine degradation	NADP binding,3-hydroxyisobutyrate dehydrogenase activity,NAD binding,oxidoreductase activity,glyceraldehyde-3-phosphate dehydrogenase (NAD+) (phosphorylating) activity,isoleucine catabolic process,leucine catabolic process,carbon utilization,cellular catabolic process	0	0	0	1	0	0	0	0.06
1239	PA3570	NP_252260	A0A8G2PCI7;A0A8G5P5Y2	P28810	MMSA_PSEAE	N/A	K00140	Valine, leucine and isoleucine degradation;beta-Alanine metabolism;Inositol phosphate metabolism;Propanoate metabolism;Metabolic pathways;Carbon metabolism	methylmalonate-semialdehyde dehydrogenase	497	mmsA	53.7	Amino acid biosynthesis and metabolism,Carbon compound catabolism,Propanoate metabolism,Valine, leucine and isoleucine degradation	methylmalonate-semialdehyde dehydrogenase (acylating) activity,oxidoreductase activity, acting on the aldehyde or oxo group of donors, NAD or NADP as acceptor,oxidoreductase activity,amidase activity,cellular amino acid metabolic process,isoleucine catabolic process,leucine catabolic process,carbon utilization,propionate metabolic process,cellular catabolic process	0	0	0	16	0	0	0	0.55
1240	PA3575	NP_252265	A0A8G2QU78	Q9HY45	Q9HY45_PSEAE	N/A	N/A	N/A	hypothetical protein PA3575	176		19.1	Membrane proteins	electron transfer activity,integral component of membrane,membrane,respiratory electron transport chain	0	0	1	2	0	0	0.09	0.19
1241	PA3576	NP_252266	A0A4P0UJT7	Q9HY44	Q9HY44_PSEAE	N/A	N/A	N/A	hypothetical protein PA3576	140		14.3	Hypothetical unclassified unknown	#N/A	1	0	0	0	Could Not Be Accurately Determined	0	0	0
1242	PA3582	NP_252272	A0A8G7I5A5	Q51390	GLPK2_PSEAE	N/A	K00864	Glycerolipid metabolism;Metabolic pathways	glycerol kinase	505	glpK	56	Central intermediary metabolism,Glycerolipid metabolism	carbohydrate metabolic process,phosphotransferase activity, alcohol group as acceptor,glycerol kinase activity,glycerol-3-phosphate metabolic process,kinase activity,3-oxoacyl-[acyl-carrier-protein] synthase activity,metabolic process,glycerolipid metabolic process	1	1	0	3	0.03	0.03	0	0.07
1243	PA3584	NP_252274	A0A8G4TNU2	P52111	GLPD_PSEAE	N/A	K00111	Glycerophospholipid metabolism;Biosynthesis of secondary metabolites	glycerol-3-phosphate dehydrogenase	512	glpD	57.1	Central intermediary metabolism,Energy metabolism,Glycerolipid metabolism	oxidoreductase activity,glycerol-3-phosphate dehydrogenase (quinone) activity,glycerol-3-phosphate metabolic process,glycerol-3-phosphate dehydrogenase complex,generation of precursor metabolites and energy,metabolic process,glycerolipid metabolic process,betaine-homocysteine S-methyltransferase activity	3	0	19	0	0.08	0	0.58	0
1244	PA3588	NP_252278	A0A2R3IMU2	Q9HY38	Q9HY38_PSEAE	N/A	N/A	N/A	porin	416		45.7	Carbon compound catabolism,Membrane proteins,Transport of small molecules	integral component of membrane	0	0	1	0	0	0	0.03	0
1245	PA3593	NP_252283	A0A8G7N490	Q9HY33	Q9HY33_PSEAE	N/A	K00249	Fatty acid degradation;Valine, leucine and isoleucine degradation;Metabolic pathways;Biosynthesis of secondary metabolites;Fatty acid metabolism	acyl-CoA dehydrogenase	575		64.2	Putative enzymes	oxidoreductase activity, acting on the CH-CH group of donors	1	0	0	0	0.01	0	0	0
1246	PA3597	NP_252287	A0A0C6F5B2	Q9HY29	Q9HY29_PSEAE	N/A	K14052	N/A	amino acid permease	440		47.3	Membrane proteins,Transport of small molecules	membrane,transmembrane transport	2	3	0	0	0.05	0.08	0	0
1247	PA3601	NP_252291	A0A071KZY7	Q9HY25	RL31B_PSEAE	N/A	K02909	N/A	50S ribosomal protein L31 type B	87	rpmE2	9.5	Translation post translation modification degradation	structural constituent of ribosome,ribosome,translation	3	3	0	0	0.61	0.61	0	0
1248	PA3602	NP_252292	A0A087L9J6;A0A8G7BY94	Q9HY24	Q9HY24_PSEAE	N/A	N/A	N/A	hypothetical protein PA3602	536		58.8	Membrane proteins	glutamate biosynthetic process,glutamate synthase activity,oxidoreductase activity, acting on the CH-NH2 group of donors	24	15	21	21	0.78	0.41	0.56	0.61
1249	PA3607	NP_252297	A0A6H3GKS9	Q9HY19	POTA2_PSEAE	N/A	K11072	N/A	polyamine transporter ATP-binding protein PotA	363	potA	40	Transport of small molecules	transport,putrescine transport	0	1	5	0	0	0.05	0.22	0
1250	PA3611	NP_252301	A0A8G7KS59	Q9HY15	Q9HY15_PSEAE	N/A	N/A	N/A	hypothetical protein PA3611	136		15	Hypothetical unclassified unknown	#N/A	1	2	2	4	0.1	0.19	0.19	0.53
1251	PA3613	NP_252303	A0A8G7I146	Q9HY13	Q9HY13_PSEAE	N/A	N/A	N/A	hypothetical protein PA3613	801		88.4	Hypothetical unclassified unknown	carbohydrate metabolic process,aldehyde-lyase activity	0	0	3	7	0	0	0.08	0.14
1252	PA3614	NP_252304	A0A8A4FSD4	Q9HY12	Q9HY12_PSEAE	N/A	K07576	N/A	hypothetical protein PA3614	467		51.9	Hypothetical unclassified unknown	#N/A	0	0	2	5	0	0	0.06	0.14
1253	PA3617	NP_252307	A0A069Q6F4	P08280	RECA_PSEAE	N/A	K03553	N/A	recombinase A	346	recA	36.9	DNA replication recombination modification and repair	single-stranded DNA binding,ATP binding,DNA metabolic process,DNA repair	12	8	10	5	0.51	0.38	0.42	0.23
1254	PA3620	NP_252310	A0A0A8RB97	Q9HY08	MUTS_PSEAE	N/A	K03555	N/A	DNA mismatch repair protein MutS	855	mutS	95	DNA replication recombination modification and repair	ATP binding,mismatch repair,mismatched DNA binding,ATP-dependent DNA damage sensor activity,DNA metabolic process,DNA repair	0	0	3	0	0	0	0.06	0
1255	PA3622	NP_252312	A0A0C7AMI3	P45684	RPOS_PSEAE	N/A	K03087	Biofilm formation - Vibrio cholerae	RNA polymerase sigma factor RpoS	334	rpoS	38.2	Transcriptional regulators	DNA binding,DNA-binding transcription factor activity,DNA-templated transcription, initiation,DNA-templated transcription initiation,sigma factor activity,positive regulation of single-species biofilm formation on inanimate substrate,negative regulation of secondary metabolite biosynthetic process,regulation of cell motility,regulation of cellular response to heat,regulation of response to salt s…	1	2	0	0	0.04	0.12	0	0
1256	PA3623	NP_252313	A0A8G4TCZ1	P45682	NLPD_PSEAE	N/A	K06194	N/A	hypothetical protein PA3623	297		30.8	Hypothetical unclassified unknown	#N/A	0	1	3	0	0	0.04	0.13	0
1257	PA3624	NP_252314	A0A071L1V7	P45683	PIMT_PSEAE	2.1.1.77	K00573	N/A	protein-L-isoaspartate O-methyltransferase	211	pcm	23.4	Adaptation protection,Translation post translation modification degradation	response to stimulus,cellular protein metabolic process,protein repair	2	0	1	1	0.14	0	0.05	0.05
1258	PA3626	NP_252316	A0A8G7ME50	Q9HY04	TRUD_PSEAE	N/A	K06176	N/A	tRNA pseudouridine synthase D	355		38.8	Hypothetical unclassified unknown	pseudouridine synthesis,RNA binding,RNA modification,pseudouridine synthase activity	0	0	1	0	0	0	0.03	0
1259	PA3629	NP_252319	A0A071KZP1;D5KSB2	Q9HY01	Q9HY01_PSEAE	1.1.1.284	K00121	Glycolysis / Gluconeogenesis;Fatty acid degradation;Tyrosine metabolism;Pyruvate metabolism;Naphthalene degradation;Methane metabolism;Metabolic pathways;Biosynthesis of secondary metabolites;Microbial metabolism in diverse environments;Carbon metabolism;Degradation of aromatic compounds	alcohol dehydrogenase	370	adhC	39.2	Central intermediary metabolism	oxidoreductase activity,ethanol oxidation,zinc ion binding,S-(hydroxymethyl)glutathione dehydrogenase activity,metabolic process,formaldehyde catabolic process,formaldehyde dehydrogenase activity	4	3	0	2	0.28	0.21	0	0.12
1260	PA3630	NP_252320	A0A8G6ARB8	Q9HY00	Q9HY00_PSEAE	N/A	N/A	N/A	glutathione-dependent formaldehyde neutralization regulator GfnR	302	gfnR	34.1	Transcriptional regulators	DNA-binding transcription factor activity,regulation of transcription, DNA-templated,regulation of DNA-templated transcription	0	0	0	1	0	0	0	0.05
1261	PA3631	NP_252321	A0A8G3TF71	Q9HXZ9	Q9HXZ9_PSEAE	N/A	K07112	N/A	hypothetical protein PA3631	408		44	Hypothetical unclassified unknown	#N/A	5	3	4	1	0.14	0.06	0.1	0.02
1262	PA3634	NP_252324	A0A8G2V3T1	Q9HXZ6	FTSB_PSEAE	N/A	K05589	N/A	cell division protein FtsB	94		10.9	Hypothetical unclassified unknown	#N/A	2	1	0	0	0.32	0.2	0	0
1263	PA3635	NP_252325	A0A140SKT7	Q9HXZ5	ENO_PSEAE	4.2.1.11	K01689	Glycolysis / Gluconeogenesis;Methane metabolism;Metabolic pathways;Biosynthesis of secondary metabolites;Microbial metabolism in diverse environments;Carbon metabolism;Biosynthesis of amino acids	enolase	429	eno	45.2	Carbon compound catabolism,Energy metabolism,Glycolysis / Gluconeogenesis,Translation post translation modification degradation	phosphopyruvate hydratase complex,magnesium ion binding,phosphopyruvate hydratase activity,glycolytic process,generation of precursor metabolites and energy,carbon utilization,cellular catabolic process,cellular protein metabolic process	0	0	5	5	0	0	0.17	0.24
1264	PA3637	NP_252327	A0A8G4AH28	Q9HXZ4	PYRG_PSEAE	N/A	K01937	Pyrimidine metabolism;Metabolic pathways;Nucleotide metabolism;Biosynthesis of cofactors	CTP synthetase	542	pyrG	59.6	Nucleotide biosynthesis and metabolism,Pyrimidine metabolism	CTP synthase activity,pyrimidine nucleotide biosynthetic process,CTP biosynthetic process,nucleotide metabolic process	1	1	4	3	0.06	0.03	0.13	0.13
1265	PA3639	NP_252329	A0A1C7BKG6	Q9HXZ2	ACCA_PSEAE	2.1.3.15	K01962	Fatty acid biosynthesis;Pyruvate metabolism;Propanoate metabolism;Carbon fixation pathways in prokaryotes;Metabolic pathways;Biosynthesis of secondary metabolites;Microbial metabolism in diverse environments;Carbon metabolism;Fatty acid metabolism	acetyl-CoA carboxylase carboxyltransferase subunit alpha	316	accA	34.9	Fatty acid and phospholipid metabolism,Fatty acid biosynthesis (path 1),Propanoate metabolism,Pyruvate metabolism	acetyl-CoA carboxylase activity,fatty acid biosynthetic process,acetyl-CoA carboxylase complex,pyruvate metabolic process,propionate metabolic process,cellular lipid metabolic process	4	6	3	4	0.21	0.37	0.14	0.2
1266	PA3640	NP_252330	A0A8G2PBW8	Q9HXZ1	DPO3A_PSEAE	N/A	K02337	N/A	DNA polymerase III subunit alpha	1173	dnaE	130.9	DNA replication recombination modification and repair,Purine metabolism,Pyrimidine metabolism	catalytic activity,DNA replication,3'-5' exonuclease activity,nucleic acid binding,DNA metabolic process,DNA polymerase activity	19	2	15	4	0.26	0.02	0.16	0.03
1267	PA3641	NP_252331	A0A072ZPW8;A0A2R3IX82	Q9HXZ0	Q9HXZ0_PSEAE	N/A	K03310	N/A	amino acid permease	471		50.3	Transport of small molecules	amino acid:sodium symporter activity,sodium ion transport,amino acid transport,membrane	5	2	13	3	0.16	0.05	0.4	0.13
1268	PA3643	NP_252333	A0A8G6X2I9	Q9HXY8	LPXB_PSEAE	N/A	K00748	Lipopolysaccharide biosynthesis;Metabolic pathways	lipid-A-disaccharide synthase	378	lpxB	41.3	Cell wall LPS capsule,Lipopolysaccharide biosynthesis	lipid-A-disaccharide synthase activity,lipid A biosynthetic process,Gram-negative-bacterium-type cell wall,lipopolysaccharide biosynthetic process,transferase activity, transferring glycosyl groups,glycosyltransferase activity	6	8	5	2	0.28	0.34	0.21	0.09
1269	PA3644	NP_252334	A0A069Q726	Q9X6P4	LPXA_PSEAE	2.3.1.129	K00677	Lipopolysaccharide biosynthesis;Metabolic pathways;Cationic antimicrobial peptide (CAMP) resistance	acyl-[acyl-carrier-protein]--UDP-N-acetylglucosamine O-acyltransferase	258	lpxA	28	Cell wall LPS capsule,Lipopolysaccharide biosynthesis	lipid biosynthetic process,acyl-[acyl-carrier-protein]-UDP-N-acetylglucosamine O-acyltransferase activity,Gram-negative-bacterium-type cell wall,lipopolysaccharide biosynthetic process	2	2	3	0	0.1	0.1	0.18	0
1270	PA3645	NP_252335	A0A8G7FHV9	Q9HXY7	FABZ_PSEAE	N/A	K02372	Fatty acid biosynthesis;Biotin metabolism;Metabolic pathways;Fatty acid metabolism;Biosynthesis of cofactors	3-hydroxyacyl-[acyl-carrier-protein] dehydratase FabZ	146	fabZ	16.8	Cell wall LPS capsule,Fatty acid and phospholipid metabolism,Lipopolysaccharide biosynthesis	hydro-lyase activity,Gram-negative-bacterium-type cell wall,fatty acid biosynthetic process,cellular lipid metabolic process	5	6	6	0	0.65	0.71	0.51	0
1271	PA3647	NP_252337	A0A8G2P6S2	Q9HXY5	SKPL_PSEAE	N/A	K06142	N/A	hypothetical protein PA3647	168		19.1	Membrane proteins,Transport of small molecules	unfolded protein binding	1	1	2	2	0.15	0.15	0.18	0.24
1272	PA3648	NP_252338	A0A080VID9;A0A8G4CEH1	Q9HXY4	Q9HXY4_PSEAE	N/A	K07277	N/A	outer membrane protein Opr86	797	opr86	88.3	Membrane proteins,Transport of small molecules	membrane assembly,outer membrane,cell outer membrane,Bam protein complex	16	30	16	25	0.4	0.6	0.31	0.65
1273	PA3649	NP_252339	A0A8G7EDE1	A5JIY6	Y3649_PSEAE	N/A	K11749	N/A	zinc metalloprotease	450	mucP	48.5	Hypothetical unclassified unknown,Hypothetical unclassified unknown,Hypothetical unclassified unknown,Hypothetical unclassified unknown	protein binding,metalloendopeptidase activity,proteolysis,integral component of membrane,signal transduction,metallopeptidase activity,plasma membrane	3	0	6	1	0.14	0	0.21	0.05
1274	PA3651	NP_252341	A0A069Q7C6	Q59640	CDSA_PSEAE	2.7.7.41	K00981	Glycerophospholipid metabolism;Metabolic pathways;Biosynthesis of secondary metabolites	phosphatidate cytidylyltransferase	271	cdsA	28.9	Fatty acid and phospholipid metabolism,Glycerolipid metabolism	cellular lipid metabolic process,phosphatidate cytidylyltransferase activity	0	0	1	0	0	0	0.06	0
1275	PA3652	NP_252342	A0A485EIM5	Q9HXY2	UPPS_PSEAE	N/A	K00806	Terpenoid backbone biosynthesis;Biosynthesis of secondary metabolites	ditrans,polycis-undecaprenyl-diphosphate synthase	251	uppS	28	Biosynthesis of cofactors, prosthetic groups and carriers,Cell wall LPS capsule	transferase activity, transferring alkyl or aryl (other than methyl) groups,3-demethylubiquinone-9 3-O-methyltransferase activity,Gram-negative-bacterium-type cell wall,obsolete cofactor biosynthetic process	0	0	0	1	0	0	0	0.14
1276	PA3653	NP_252343	A0A072ZRB7	O82853	RRF_PSEAE	N/A	K02838	N/A	ribosome recycling factor	185	frr	20.5	Translation post translation modification degradation	cellular protein metabolic process,translation	0	0	0	4	0	0	0	0.32
1277	PA3654	NP_252344	A0A3M5EXR4	O82852	PYRH_PSEAE	N/A	K09903	Pyrimidine metabolism;Metabolic pathways;Nucleotide metabolism;Biosynthesis of cofactors	uridylate kinase	245	pyrH	26.3	Nucleotide biosynthesis and metabolism,Pyrimidine metabolism	cytoplasm,pyrimidine nucleotide biosynthetic process,uridylate kinase activity,nucleotide metabolic process,UMP kinase activity	1	0	0	0	0.11	0	0	0
1278	PA3655	NP_252345	A0A140SKW0	O82851	EFTS_PSEAE	N/A	K02357	N/A	elongation factor Ts	289	tsf	30.7	Translation post translation modification degradation	translational elongation,protein binding,cellular protein metabolic process,translation elongation factor activity	4	3	8	7	0.21	0.17	0.38	0.32
1279	PA3656	NP_252346	A0A072ZPV8;A0A367LXE3	O82850	RS2_PSEAE	N/A	K02967	N/A	30S ribosomal protein S2	246	rpsB	27.3	Translation post translation modification degradation	ribosome,translation,small ribosomal subunit,cellular protein metabolic process,structural constituent of ribosome	28	22	11	17	2.07	1.58	0.62	1.16
1280	PA3658	NP_252348	A0A2C9WXN1	Q9Z9H0	GLND_PSEAE	N/A	K00990	Two-component system	bifunctional uridylyltransferase/uridylyl-removing protein	900	glnD	103.4	Amino acid biosynthesis and metabolism	nitrogen compound metabolic process,[protein-PII] uridylyltransferase activity,nucleotidyltransferase activity,cellular amino acid metabolic process,uridylyltransferase activity	0	0	1	0	0	0	0.06	0
1281	PA3660	NP_252350	A0A8G4WCC4	Q9HXX9	Q9HXX9_PSEAE	N/A	K24163	N/A	sodium/hydrogen antiporter	581		63.7	Membrane proteins,Transport of small molecules	cation transport,solute:proton antiporter activity,integral component of membrane,transmembrane transport	1	1	4	2	0.03	0.03	0.11	0.05
1282	PA3666	NP_252356	A0A367M1L8;V6AB21	G3XD76	DAPD_PSEAE	2.3.1.117	K00674	Lysine biosynthesis;Metabolic pathways;Microbial metabolism in diverse environments;Biosynthesis of amino acids	2,3,4,5-tetrahydropyridine-2,6-dicarboxylate N-succinyltransferase	344	dapD	36	Cell wall LPS capsule	2,3,4,5-tetrahydropyridine-2,6-dicarboxylate N-succinyltransferase activity,Gram-negative-bacterium-type cell wall	1	3	1	3	0.03	0.15	0.03	0.1
1283	PA3669	NP_252359	A0A1C7BKE2	Q9HXX1	Q9HXX1_PSEAE	N/A	N/A	N/A	hypothetical protein PA3669	326		36.3	Hypothetical unclassified unknown	#N/A	1	2	4	0	0.03	0.12	0.16	0
[truncated: 902 more rows]
